# Supplementary material for: The genus Pterostichus in China II: the subgenus Circinatus Sciaky, a species revision and phylogeny (Carabidae, Pterostichini)
Source: Zookeys. 2015 Nov 16;(536):1–92. doi: 10.3897/zookeys.536.5982 (PMC4714036; doi:10.3897/zookeys.536.5982)
Supplement: XML Treatment for Circinatus [file zookeys.536.5982-treatment1.xml]

<!DOCTYPE tp:taxon-treatment
  PUBLIC "-//TaxonX//DTD Taxonomic Treatment Publishing DTD v0 20100105//EN" "tax-treatment-NSO.dtd">
<tp:taxon-treatment xmlns:tp="http://www.plazi.org/taxpub"><tp:treatment-meta><kwd-group><label>Taxon classification</label><kwd><named-content content-type="kingdom">Animalia</named-content></kwd><kwd><named-content content-type="order">Coleoptera</named-content></kwd><kwd><named-content content-type="family">Carabidae</named-content></kwd></kwd-group><mixed-citation publication-type="journal"><person-group><name><surname>Shi</surname><given-names>Hongliang</given-names></name><name><surname>Liang</surname><given-names>Hongbin</given-names></name></person-group><article-title>The genus <italic><tp:taxon-name><tp:taxon-name-part taxon-name-part-type="genus">Pterostichus</tp:taxon-name-part></tp:taxon-name></italic> in China II: the subgenus <italic><tp:taxon-name><tp:taxon-name-part taxon-name-part-type="subgenus">Circinatus</tp:taxon-name-part></tp:taxon-name></italic> Sciaky, a species revision and phylogeny (<tp:taxon-name><tp:taxon-name-part taxon-name-part-type="family">Carabidae</tp:taxon-name-part></tp:taxon-name>, <tp:taxon-name><tp:taxon-name-part taxon-name-part-type="tribe">Pterostichini</tp:taxon-name-part></tp:taxon-name>)</article-title><source>Zookeys</source><day>16</day><month>11</month><year>2015</year><volume>2015</volume><issue>536</issue><fpage>1</fpage><lpage>92</lpage><pub-id pub-id-type="doi">10.3897/zookeys.536.5982</pub-id></mixed-citation></tp:treatment-meta><tp:nomenclature><label>Subgenus</label><tp:taxon-name>
                        <tp:taxon-name-part taxon-name-part-type="subgenus">Circinatus</tp:taxon-name-part>
                    </tp:taxon-name><tp:taxon-authority>Sciaky, 1996</tp:taxon-authority></tp:nomenclature><tp:treatment-sec sec-type="Subgeneric characters"><title>Subgeneric characters.</title><p>The subgenus <italic><tp:taxon-name><tp:taxon-name-part taxon-name-part-type="subgenus">Circinatus</tp:taxon-name-part></tp:taxon-name></italic> is defined as follows: body length between 9.3–16.5 mm; elytral length approx 0.6 times body length or more; dorsal side blackish, without metallic color, elytron sometimes with iridescent shine. Eye large and convex; two supraorbital setae present; third antennomere glabrous except apical setae; terminal palpomere tubiform in both sexes; penultimate labial palpomere without seta near apex; submentum with two setae on each side, outer one much shorter than inner one. Pronotum usually round; hind angle usually completely rounded, rarely weakly defined; posterior seta distant from hind angle or located near hind angle; basal foveal inner groove long, poorly defined; outer groove less than half length of inner one, or completely absent; region between inner and outer grooves sometimes concave, so that basal fovea is present as a simple depression. Elytron with basal setigerous pore present; scutellar stria present, complete or nearly so; third interval with two setigerous pores (rarely one or three as individual aberrations), all adjacent to second stria, anterior one at approx middle, the posterior one at approx posterior fourth; ninth interval with umbilical pore series discontinuous and sparse in middle; seventh interval with two umbilical pores near apex. Metepisternum short, its length subequal to width of anterior margin; <!--PageBreak-->males with secondary sexual structures on terminal or penultimate sternum, or without such structures on sterna. Mesofemur with two setae on posterior margin, with single short spine subapically; metacoxa with two setae; metatrochanter with one seta; first metatarsomere with distinct carina on outer surface, more or less shallower in second and third metatarsomeres; fifth tarsomeres usually glabrous beneath, rarely setose. Male genitalia with apical orifice placed on dorsal side of aedeagus or somewhat twisted to left side; right paramere straight, slightly elongate, ratio length / width 2.5–4, apex rounded or obtuse. Endophallus variable, located on dorsal or ventral side of aedeagus. Female genitalia with spermatheca markedly elongate, seminal canal and receptaculum differentiated; receptaculum capitate or clavate; spermathecal gland inserted near base of receptaculum. Stylomere II saber-shaped, elongate, strongly bent outwards; outer margin with two (rarely three) ensiform setae, inner margin with one (rarely two) ensiform seta; two short nematiform setae located in a furrow near apex (Fig. <xref ref-type="fig" rid="F20">138</xref>). Female sternum VIII with transparent region in middle, V-shaped, triangular or quadrate, apical margin with fine setae or spines; female tergum VIII with apical half evenly chitinized.</p></tp:treatment-sec><tp:treatment-sec sec-type="Comparison"><title>Comparison.</title><p>The majority of the species in the subgenus <italic><tp:taxon-name><tp:taxon-name-part taxon-name-part-type="subgenus">Circinatus</tp:taxon-name-part></tp:taxon-name></italic> (16 of 22 known species) have a rounded pronotal hind angle and the pronotal posterior seta is distant from the hind angle. In the Chinese fauna of <italic><tp:taxon-name><tp:taxon-name-part taxon-name-part-type="genus">Pterostichus</tp:taxon-name-part></tp:taxon-name></italic>, six subgenera have this type of pronotum: <italic><tp:taxon-name><tp:taxon-name-part taxon-name-part-type="genus">Eosteropus</tp:taxon-name-part></tp:taxon-name></italic> Tschitschérine, <italic><tp:taxon-name><tp:taxon-name-part taxon-name-part-type="genus">Oreolyperus</tp:taxon-name-part></tp:taxon-name></italic> Tschitschérine, <italic><tp:taxon-name><tp:taxon-name-part taxon-name-part-type="subgenus">Circinatus</tp:taxon-name-part></tp:taxon-name></italic> Sciaky, <italic><tp:taxon-name><tp:taxon-name-part taxon-name-part-type="genus">Gutta</tp:taxon-name-part></tp:taxon-name></italic> Wrase &amp; Schmidt, <italic><tp:taxon-name><tp:taxon-name-part taxon-name-part-type="genus">Tubuliphallus</tp:taxon-name-part></tp:taxon-name></italic> Sciaky &amp; Allegro, and <italic><tp:taxon-name><tp:taxon-name-part taxon-name-part-type="genus">Sinosteropus</tp:taxon-name-part></tp:taxon-name></italic> Sciaky. Two of these subgenera have distributions that are distant from the others: <italic><tp:taxon-name><tp:taxon-name-part taxon-name-part-type="genus">Eosteropus</tp:taxon-name-part></tp:taxon-name></italic> is widely distributed in the Palearctic realm, and <italic><tp:taxon-name><tp:taxon-name-part taxon-name-part-type="genus">Oreolyperus</tp:taxon-name-part></tp:taxon-name></italic> is restricted to middle Asia. The distributions of the other four subgenera are close in range in southern China.</p><p>In comparison with <italic><tp:taxon-name><tp:taxon-name-part taxon-name-part-type="genus">Eosteropus</tp:taxon-name-part></tp:taxon-name></italic> and <italic><tp:taxon-name><tp:taxon-name-part taxon-name-part-type="genus">Gutta</tp:taxon-name-part></tp:taxon-name></italic>, <italic><tp:taxon-name><tp:taxon-name-part taxon-name-part-type="subgenus">Circinatus</tp:taxon-name-part></tp:taxon-name></italic> differs in having the elytral third interval usually with two setigerous pores, all pores adjacent to the second stria (the third interval usually with three pores, the first one adjacent to the third stria in the other two subgenera). Compared to <italic><tp:taxon-name><tp:taxon-name-part taxon-name-part-type="genus">Oreolyperus</tp:taxon-name-part></tp:taxon-name></italic>, <italic><tp:taxon-name><tp:taxon-name-part taxon-name-part-type="subgenus">Circinatus</tp:taxon-name-part></tp:taxon-name></italic> differs in having the elytral basal pore present (elytral basal pore absent in <italic><tp:taxon-name><tp:taxon-name-part taxon-name-part-type="genus">Oreolyperus</tp:taxon-name-part></tp:taxon-name></italic>). Compared to <italic><tp:taxon-name><tp:taxon-name-part taxon-name-part-type="genus">Tubuliphallus</tp:taxon-name-part></tp:taxon-name></italic>, <italic><tp:taxon-name><tp:taxon-name-part taxon-name-part-type="subgenus">Circinatus</tp:taxon-name-part></tp:taxon-name></italic> differs in having the elytral length more than 0.6 times the body length, apical orifice of aedeagus opened to the dorsal or left side (in <italic><tp:taxon-name><tp:taxon-name-part taxon-name-part-type="genus">Tubuliphallus</tp:taxon-name-part></tp:taxon-name></italic>, elytral length approximately 0.5 times the body length, apical orifice of aedeagus opened to the apex). Compared to <italic><tp:taxon-name><tp:taxon-name-part taxon-name-part-type="genus">Sinosteropus</tp:taxon-name-part></tp:taxon-name></italic>, <italic><tp:taxon-name><tp:taxon-name-part taxon-name-part-type="subgenus">Circinatus</tp:taxon-name-part></tp:taxon-name></italic> differs in: body size large (9.5–16.5 mm); body form less convex and relatively slender; pronotal basal fovea with the outer area of the inner groove usually flat or concave; right paramere straight and only slightly elongate. In <italic><tp:taxon-name><tp:taxon-name-part taxon-name-part-type="genus">Sinosteropus</tp:taxon-name-part></tp:taxon-name></italic>, the body size is small (6–10 mm); body form strongly convex and relatively stout; pronotal basal fovea with the outer area of the inner groove convex; right paramere usually strongly elongate, apex more or less bent.</p><p>Some species of the subgenera <italic><tp:taxon-name><tp:taxon-name-part taxon-name-part-type="genus">Morphohaptoderus</tp:taxon-name-part></tp:taxon-name></italic> Tschitschérine and <italic><tp:taxon-name><tp:taxon-name-part taxon-name-part-type="genus">Neohaptoderus</tp:taxon-name-part></tp:taxon-name></italic> Tschitschérine may have similar rounded pronotal hind angles. However, in these two subgenera, the posterior seta of the pronotum is always located very close to the hind angle, which distinguishes these subgenera from most species of <italic><tp:taxon-name><tp:taxon-name-part taxon-name-part-type="subgenus">Circinatus</tp:taxon-name-part></tp:taxon-name></italic>. Some species of <italic><tp:taxon-name><tp:taxon-name-part taxon-name-part-type="genus">Morphohaptoderus</tp:taxon-name-part></tp:taxon-name></italic> have pronota shaped similarly to <italic><tp:taxon-name><tp:taxon-name-part taxon-name-part-type="subgenus">Circinatus</tp:taxon-name-part></tp:taxon-name></italic>, but have a different number of setae on the metacoxa and male genitalia (for details see discussion under <italic><tp:taxon-name><tp:taxon-name-part taxon-name-part-type="genus">Pterostichus</tp:taxon-name-part> <tp:taxon-name-part taxon-name-part-type="species">schuelkei</tp:taxon-name-part></tp:taxon-name></italic>).</p><!--PageBreak--><p>Some species of <italic><tp:taxon-name><tp:taxon-name-part taxon-name-part-type="subgenus">Circinatus</tp:taxon-name-part></tp:taxon-name></italic> have a weakly defined hind angle and a pronotal posterior seta close to the hind angle (e.g., <italic><tp:taxon-name><tp:taxon-name-part taxon-name-part-type="genus">Pterostichus</tp:taxon-name-part> <tp:taxon-name-part taxon-name-part-type="species">baenningeri</tp:taxon-name-part></tp:taxon-name></italic>), and these species therefore might have been misplaced into the subgenus <italic><tp:taxon-name><tp:taxon-name-part taxon-name-part-type="genus">Neohaptoderus</tp:taxon-name-part></tp:taxon-name></italic>. However, these species of <italic><tp:taxon-name><tp:taxon-name-part taxon-name-part-type="subgenus">Circinatus</tp:taxon-name-part></tp:taxon-name></italic> differ from the species of <italic><tp:taxon-name><tp:taxon-name-part taxon-name-part-type="genus">Neohaptoderus</tp:taxon-name-part></tp:taxon-name></italic> in having the pronotal basal foveal inner groove shallower and relatively weakly defined, the outer groove obsolete, and the apical orifice of the aedeagus opening ventrally. In <italic><tp:taxon-name><tp:taxon-name-part taxon-name-part-type="genus">Neohaptoderus</tp:taxon-name-part></tp:taxon-name></italic>, the pronotal basal foveal inner groove is deeper and always well defined, the outer groove is typically distinct, and the apical orifice of the aedeagus does not open ventrally.</p></tp:treatment-sec><tp:treatment-sec sec-type="Distribution"><title>Distribution.</title><p>This subgenus includes 22 species and one subspecies, all endemic in China. The highest diversity is present in central-south Sichuan province (13 species), while other species are distributed in Yunnan (4 species), Guizhou (2 species), Chongqing (1 species), Guangxi (1 species) and Hubei (1 species) provinces (Maps <xref ref-type="fig" rid="F21">1</xref>, <xref ref-type="fig" rid="F21">2</xref>). All species are relatively narrowly distributed. Many of them were known only from one locality.</p><fig id="F21" position="float" orientation="portrait"><label>Maps 1–3.</label><graphic xmlns:xlink="http://www.w3.org/1999/xlink" xlink:href="zookeys-536-001-g021.jpg" position="float" orientation="portrait" xlink:type="simple" id="oo_65133.jpg"/></fig></tp:treatment-sec><tp:treatment-sec sec-type="Literature"><title>Literature.</title><p>In the present concept, the first species of <italic><tp:taxon-name><tp:taxon-name-part taxon-name-part-type="subgenus">Circinatus</tp:taxon-name-part></tp:taxon-name></italic> was described by <xref ref-type="bibr" rid="B4">Fairmaire (1888)</xref>, although the original name <italic><tp:taxon-name><tp:taxon-name-part taxon-name-part-type="species">licinoides</tp:taxon-name-part></tp:taxon-name></italic> is unavailable due to homonymy. Later, Jedlička described two more species (<xref ref-type="bibr" rid="B7">Jedlička 1931</xref>, <xref ref-type="bibr" rid="B8">1934</xref>). However, in his time, these three species were not assigned to subgenera and were listed only as “<italic>incertae sedis</italic>” in his monograph (<xref ref-type="bibr" rid="B9">Jedlička 1962</xref>). <xref ref-type="bibr" rid="B14">Sciaky (1996)</xref> first established the subgenus <italic><tp:taxon-name><tp:taxon-name-part taxon-name-part-type="subgenus">Circinatus</tp:taxon-name-part></tp:taxon-name></italic>, and he added three new species. Later, one new species was described from Shaanxi (<xref ref-type="bibr" rid="B16">Sciaky and Wrase 1997</xref>). <xref ref-type="bibr" rid="B1">Allegro and Sciaky (2010)</xref> reviewed the subgenus <italic><tp:taxon-name><tp:taxon-name-part taxon-name-part-type="subgenus">Circinatus</tp:taxon-name-part></tp:taxon-name></italic>, described six new species and provided a key to all known species. Prior to the present work, a total of 13 species was included in the subgenus <italic><tp:taxon-name><tp:taxon-name-part taxon-name-part-type="subgenus">Circinatus</tp:taxon-name-part></tp:taxon-name></italic>, but two of these species actually do not belong in this subgenus.</p></tp:treatment-sec><tp:treatment-sec sec-type="Key to species of subgenus Circinatus"><title>Key to species of subgenus <italic><tp:taxon-name><tp:taxon-name-part taxon-name-part-type="subgenus">Circinatus</tp:taxon-name-part></tp:taxon-name></italic></title><table-wrap content-type="key" position="anchor" orientation="portrait"><table id="TID0EVNAC" rules="all"><tbody><tr><td rowspan="1" colspan="1">1</td><td rowspan="1" colspan="1">Pronotum with two or more mid-lateral setae (Fig. <xref ref-type="fig" rid="F20">135</xref>); species from south Sichuan (Liangshan Yi Autonomous Prefecture)</td><td rowspan="1" colspan="1"><bold>2</bold></td></tr><tr><td rowspan="1" colspan="1">–</td><td rowspan="1" colspan="1">Pronotum with only one mid-lateral seta (Fig. <xref ref-type="fig" rid="F20">136</xref>); species from other regions of China</td><td rowspan="1" colspan="1"><bold>8</bold></td></tr><tr><td rowspan="1" colspan="1">2</td><td rowspan="1" colspan="1">Elytron with intervals interrupted, forming large bumps; Sichuan (Meigu, Ebian)</td><td rowspan="1" colspan="1"><bold><italic><tp:taxon-name><tp:taxon-name-part taxon-name-part-type="genus">Pterostichus</tp:taxon-name-part> <tp:taxon-name-part taxon-name-part-type="species">bullatus</tp:taxon-name-part></tp:taxon-name></italic> Allegro &amp; Sciaky</bold></td></tr><tr><td rowspan="1" colspan="1">–</td><td rowspan="1" colspan="1">Elytron with normal intervals</td><td rowspan="1" colspan="1"><bold>3</bold></td></tr><tr><td rowspan="1" colspan="1">3</td><td rowspan="1" colspan="1">Elytron with transverse or isodiametric microsculpture more or less distinct; male terminal sternum not modified, penultimate sternum modified (only barely tumid in <italic><tp:taxon-name><tp:taxon-name-part taxon-name-part-type="genus">Pterostichus</tp:taxon-name-part> <tp:taxon-name-part taxon-name-part-type="species">zhygealu</tp:taxon-name-part></tp:taxon-name></italic>); apical lamella of aedeagus longer, more than one third length of the apical orifice</td><td rowspan="1" colspan="1"><bold>4</bold></td></tr><tr><td rowspan="1" colspan="1">–</td><td rowspan="1" colspan="1">Elytron with very faint linear microsculpture, sometimes microsculpture invisible; male terminal sternum modified or not, penultimate sternum not modified; apical lamella of aedeagus shorter, approx one fourth length of the apical orifice</td><td rowspan="1" colspan="1"><bold>6</bold></td></tr><tr><td rowspan="1" colspan="1">4</td><td rowspan="1" colspan="1">Fifth tarsomere setose beneath; males with two large tubercles on penultimate sternum; Sichuan (Mianning)</td><td rowspan="1" colspan="1"><bold><italic><tp:taxon-name><tp:taxon-name-part taxon-name-part-type="genus">Pterostichus</tp:taxon-name-part> <tp:taxon-name-part taxon-name-part-type="species">camelus</tp:taxon-name-part></tp:taxon-name></italic> sp. n.</bold></td></tr><tr><td rowspan="1" colspan="1"><!--PageBreak-->–</td><td rowspan="1" colspan="1">Fifth tarsomere glabrous beneath; male penultimate sternum without large tubercles, only slightly tumid on each side, middle region faintly depressed</td><td rowspan="1" colspan="1"><bold>5</bold></td></tr><tr><td rowspan="1" colspan="1">5</td><td rowspan="1" colspan="1">Pronotal basal fovea with outer groove faintly defined, approx half length of the inner one, outer area of the inner groove distinctly concave; elytral humeral tooth indistinct, not pointed; apical lamella of aedeagus slightly hooked; larger species, body length 13.5–14.5 mm; Sichuan (Meigu, Ebian)</td><td rowspan="1" colspan="1"><bold><italic><tp:taxon-name><tp:taxon-name-part taxon-name-part-type="genus">Pterostichus</tp:taxon-name-part> <tp:taxon-name-part taxon-name-part-type="species">zhygealu</tp:taxon-name-part></tp:taxon-name></italic> sp. n.</bold></td></tr><tr><td rowspan="1" colspan="1">–</td><td rowspan="1" colspan="1">Pronotal basal fovea with outer groove completely vanished, outer area of the inner groove flat; elytral humeral tooth distinct, short and sharp, pointed backwards; apical lamella of aedeagus not hooked; smaller species, body length 10–12 mm; Sichuan (Luojishan)</td><td rowspan="1" colspan="1"><bold><italic><tp:taxon-name><tp:taxon-name-part taxon-name-part-type="genus">Pterostichus</tp:taxon-name-part> <tp:taxon-name-part taxon-name-part-type="species">agilis</tp:taxon-name-part></tp:taxon-name></italic> Allegro &amp; Sciaky</bold></td></tr><tr><td rowspan="1" colspan="1">6</td><td rowspan="1" colspan="1">Pronotum round and wide (Fig. <xref ref-type="fig" rid="F4">4</xref>); basal fovea almost impunctate; elytral lateral margin wide and expanded; male terminal sternum not modified; apical lamella of aedeagus wide, located on the middle of aedeagus apex (Fig. <xref ref-type="fig" rid="F9">34B</xref>); Sichuan (Meigu, Ebian)</td><td rowspan="1" colspan="1"><bold><italic><tp:taxon-name><tp:taxon-name-part taxon-name-part-type="genus">Pterostichus</tp:taxon-name-part> <tp:taxon-name-part taxon-name-part-type="species">adelphus</tp:taxon-name-part></tp:taxon-name></italic> sp. n.</bold></td></tr><tr><td rowspan="1" colspan="1">–</td><td rowspan="1" colspan="1">Pronotum narrower (Fig. <xref ref-type="fig" rid="F4">5</xref>); basal fovea distinctly punctate; elytral lateral margin narrow and deep; males with terminal sternum somewhat depressed in the middle; apical lamella of aedeagus located on the right side of aedeagus apex (Fig. <xref ref-type="fig" rid="F9">35B</xref>)</td><td rowspan="1" colspan="1"><bold>7</bold></td></tr><tr><td rowspan="1" colspan="1">7</td><td rowspan="1" colspan="1">Male with terminal sternum not bending downwards apically, slightly rugose subapically; apical lamella of aedeagus with length approx 0.8 times its basal width; Sichuan (Mianning)</td><td rowspan="1" colspan="1"><bold><italic><tp:taxon-name><tp:taxon-name-part taxon-name-part-type="genus">Pterostichus</tp:taxon-name-part> <tp:taxon-name-part taxon-name-part-type="species">cavazzutianus</tp:taxon-name-part> <tp:taxon-name-part taxon-name-part-type="subspecies">mianningensis</tp:taxon-name-part></tp:taxon-name></italic> ssp. n.</bold></td></tr><tr><td rowspan="1" colspan="1">–</td><td rowspan="1" colspan="1">Male with terminal sternum distinctly bending downwards apically, not rugose subapically; apical lamella of aedeagus with length approx same as its basal width; Sichuan (Meigu, Ebian)</td><td rowspan="1" colspan="1"><bold><italic><tp:taxon-name><tp:taxon-name-part taxon-name-part-type="genus">Pterostichus</tp:taxon-name-part> <tp:taxon-name-part taxon-name-part-type="species">cavazzutianus</tp:taxon-name-part></tp:taxon-name></italic> s. str. replacement name</bold></td></tr><tr><td rowspan="1" colspan="1">8</td><td rowspan="1" colspan="1">Pronotal posterior seta close to hind angle (Fig. <xref ref-type="fig" rid="F20">136</xref>), distance between seta and hind angle less than half of the distance between hind angle and inner basal foveal groove; hind angle usually more or less distinct</td><td rowspan="1" colspan="1"><bold>9</bold></td></tr><tr><td rowspan="1" colspan="1">–</td><td rowspan="1" colspan="1">Pronotal posterior seta distant from hind angle (as in Fig. <xref ref-type="fig" rid="F20">135</xref>), distance between seta and hind angle approx same as the distance between hind angle and inner basal foveal groove; hind angle usually completely rounded (except for <italic><tp:taxon-name><tp:taxon-name-part taxon-name-part-type="genus">Pterostichus</tp:taxon-name-part> <tp:taxon-name-part taxon-name-part-type="species">tumulus</tp:taxon-name-part></tp:taxon-name></italic> sp. n.)</td><td rowspan="1" colspan="1"><bold>14</bold></td></tr><tr><td rowspan="1" colspan="1">9</td><td rowspan="1" colspan="1">Elytron with distinct transverse or isodiametric microsculpture; males with terminal sternum strongly concave in the middle; outer area of the inner basal foveal groove slightly convex; Yunnan (Dongchuan)</td><td rowspan="1" colspan="1"><bold><italic><tp:taxon-name><tp:taxon-name-part taxon-name-part-type="genus">Pterostichus</tp:taxon-name-part> <tp:taxon-name-part taxon-name-part-type="species">wangjiani</tp:taxon-name-part></tp:taxon-name></italic> sp. n.</bold></td></tr><tr><td rowspan="1" colspan="1">–</td><td rowspan="1" colspan="1">Elytron microsculpture usually indistinct, if present, then linear; males with two tubercles on terminal sternum; outer area of the inner basal foveal groove flat; species from other provinces of China</td><td rowspan="1" colspan="1"><bold>10</bold></td></tr><tr><td rowspan="1" colspan="1">10</td><td rowspan="1" colspan="1">Tubercles on male terminal sternum large, approx one third length of the sternum; smaller species, body length 11–12 mm; Chongqing, Yunnan</td><td rowspan="1" colspan="1"><bold>11</bold></td></tr><tr><td rowspan="1" colspan="1">–</td><td rowspan="1" colspan="1">Tubercles on male terminal sternum small or faint, less than a quarter length of the sternum; larger species, body length 12.5–14 mm; Hubei, Guizhou, Guangxi</td><td rowspan="1" colspan="1"><bold>12</bold></td></tr><tr><td rowspan="1" colspan="1">11</td><td rowspan="1" colspan="1">Fifth tarsomeres setose beneath; tubercles on male terminal sternum distant from each other, distance between tubercles greater than the distance between <!--PageBreak-->setae on penultimate sternum; apical lamella of aedeagus approx same length as its basal width; Chongqing (Jinfoshan)</td><td rowspan="1" colspan="1"><bold><italic><tp:taxon-name><tp:taxon-name-part taxon-name-part-type="genus">Pterostichus</tp:taxon-name-part> <tp:taxon-name-part taxon-name-part-type="species">baenningeri</tp:taxon-name-part></tp:taxon-name></italic> Jedlička</bold></td></tr><tr><td rowspan="1" colspan="1">–</td><td rowspan="1" colspan="1">Fifth tarsomeres glabrous beneath; tubercles on male terminal sternum close to each other, distance between tubercles less than the distance between setae on penultimate sternum; apical lamella of aedeagus approx two times as long as its basal width; Yunnan (Ailaoshan)</td><td rowspan="1" colspan="1"><bold><italic><tp:taxon-name><tp:taxon-name-part taxon-name-part-type="genus">Pterostichus</tp:taxon-name-part> <tp:taxon-name-part taxon-name-part-type="species">ailaoicus</tp:taxon-name-part></tp:taxon-name></italic> sp. n.</bold></td></tr><tr><td rowspan="1" colspan="1">12</td><td rowspan="1" colspan="1">Pronotal lateral margin slightly sinuate before hind angle; elytral shoulder angle (formed by basal ridge and lateral margin) almost rounded; apical lamella of aedeagus distinctly longer than basal width, without groove dorsally; Guangxi (Maoershan)</td><td rowspan="1" colspan="1"><bold><italic><tp:taxon-name><tp:taxon-name-part taxon-name-part-type="genus">Pterostichus</tp:taxon-name-part> <tp:taxon-name-part taxon-name-part-type="species">miao</tp:taxon-name-part></tp:taxon-name></italic> sp. n.</bold></td></tr><tr><td rowspan="1" colspan="1">–</td><td rowspan="1" colspan="1">Pronotal lateral margin not sinuate before hind angle; elytral shoulder forming obtuse angle with the basal ridge and lateral margin; apical lamella of aedeagus almost same length as the basal width, base of apical lamella grooved dorsally</td><td rowspan="1" colspan="1"><bold>13</bold></td></tr><tr><td rowspan="1" colspan="1">13</td><td rowspan="1" colspan="1">Pronotal hind angle rounded; tubercles on male terminal sternum faint; apical lamella of aedeagus gradually narrowed to apex (Fig. <xref ref-type="fig" rid="F8">31B</xref>); Hubei (Shennongjia)</td><td rowspan="1" colspan="1"><bold><italic><tp:taxon-name><tp:taxon-name-part taxon-name-part-type="genus">Pterostichus</tp:taxon-name-part> <tp:taxon-name-part taxon-name-part-type="species">yan</tp:taxon-name-part></tp:taxon-name></italic> sp. n.</bold></td></tr><tr><td rowspan="1" colspan="1">–</td><td rowspan="1" colspan="1">Pronotal hind angle forming indistinct obtuse angle; tubercles on male terminal sternum very small but distinct; apical lamella of aedeagus rounded, not narrowed to apex (Fig. <xref ref-type="fig" rid="F11">41B</xref>); Guizhou (Fanjingshan)</td><td rowspan="1" colspan="1"><bold><italic><tp:taxon-name><tp:taxon-name-part taxon-name-part-type="genus">Pterostichus</tp:taxon-name-part> <tp:taxon-name-part taxon-name-part-type="species">maitreya</tp:taxon-name-part></tp:taxon-name></italic> sp. n.</bold></td></tr><tr><td rowspan="1" colspan="1">14</td><td rowspan="1" colspan="1">Pronotal hind angle forming obtuse angle; male terminal sternum with an elongated tubercle at the middle; Guizhou (Fanjingshan)</td><td rowspan="1" colspan="1"><bold><italic><tp:taxon-name><tp:taxon-name-part taxon-name-part-type="genus">Pterostichus</tp:taxon-name-part> <tp:taxon-name-part taxon-name-part-type="species">tumulus</tp:taxon-name-part></tp:taxon-name></italic> sp. n.</bold></td></tr><tr><td rowspan="1" colspan="1">–</td><td rowspan="1" colspan="1">Pronotal hind angle completely rounded; male terminal sternum without middle tubercle</td><td rowspan="1" colspan="1"><bold>15</bold></td></tr><tr><td rowspan="1" colspan="1">15</td><td rowspan="1" colspan="1">Male terminal sternum strongly depressed in the middle; elytral shoulder angle (between basal ridge and lateral margin) completely rounded OR females with granular elytral microsculpture; species from Yunnan</td><td rowspan="1" colspan="1"><bold>16</bold></td></tr><tr><td rowspan="1" colspan="1">–</td><td rowspan="1" colspan="1">Male terminal sternum not modified; elytral shoulder angle forming distinct angle; females with normal elytral microsculpture, same as male; species from Sichuan</td><td rowspan="1" colspan="1"><bold>17</bold></td></tr><tr><td rowspan="1" colspan="1">16</td><td rowspan="1" colspan="1">Elytral microsculpture granular in females, isodiametric as usual in males; elytral shoulder angle distinct; males with terminal sternum depressed in the middle, and bearing two sharp teeth pointing backward beside the depression; Yunnan (Dayao)</td><td rowspan="1" colspan="1"><bold><italic><tp:taxon-name><tp:taxon-name-part taxon-name-part-type="genus">Pterostichus</tp:taxon-name-part> <tp:taxon-name-part taxon-name-part-type="species">dimorphus</tp:taxon-name-part></tp:taxon-name></italic> sp. n.</bold></td></tr><tr><td rowspan="1" colspan="1">–</td><td rowspan="1" colspan="1">Both sexes with faint linear elytral microsculpture; elytral shoulder angle completely rounded; males with terminal sternum only depressed in the middle, without such teeth; Yunnan (Lijiang, Shangri-La, Deqin)</td><td rowspan="1" colspan="1"><bold><italic><tp:taxon-name><tp:taxon-name-part taxon-name-part-type="genus">Pterostichus</tp:taxon-name-part> <tp:taxon-name-part taxon-name-part-type="species">liciniformis</tp:taxon-name-part></tp:taxon-name></italic> Csiki</bold></td></tr><tr><td rowspan="1" colspan="1">17</td><td rowspan="1" colspan="1">Elytron not iridescent, with transverse or isodiametric microsculpture, shallow but usually distinct; larger species, body length between 14–16 mm; apex of aedeagus strongly bent to right side</td><td rowspan="1" colspan="1"><bold>18</bold></td></tr><tr><td rowspan="1" colspan="1">–</td><td rowspan="1" colspan="1">Elytron with distinctly iridescent shine, microsculpture linear, very faint or invisible; smaller species, body length between 10.0–12.5 mm; apex of aedeagus not or only slightly bent to right side</td><td rowspan="1" colspan="1"><bold>20</bold></td></tr><tr><td rowspan="1" colspan="1"><!--PageBreak-->18</td><td rowspan="1" colspan="1">Pronotal basal foveal inner and outer grooves completely fused, basal fovea simple and deep (Fig. <xref ref-type="fig" rid="F18">108</xref>); apical lamella of aedeagus long and truncate (Fig. <xref ref-type="fig" rid="F13">46B</xref>); Sichuan (Wolong)</td><td rowspan="1" colspan="1"><bold><italic><tp:taxon-name><tp:taxon-name-part taxon-name-part-type="genus">Pterostichus</tp:taxon-name-part> <tp:taxon-name-part taxon-name-part-type="species">yuxiaodongi</tp:taxon-name-part></tp:taxon-name></italic> sp. n.</bold></td></tr><tr><td rowspan="1" colspan="1">–</td><td rowspan="1" colspan="1">Pronotal basal fovea with anterior part of outer groove distinctly separated from the inner groove, so that basal fovea is a little bifid anteriorly (Fig. <xref ref-type="fig" rid="F18">106</xref>); apical lamella of aedeagus very short and rounded (Fig. <xref ref-type="fig" rid="F8">33B</xref>)</td><td rowspan="1" colspan="1"><bold>19</bold></td></tr><tr><td rowspan="1" colspan="1">19</td><td rowspan="1" colspan="1">Elytral basal ridge strongly oblique lateral-posteriorly, humeral tooth long and sharp, pointing lateral-posteriorly; apex of aedeagus simple, not constricted (Fig. <xref ref-type="fig" rid="F8">33B</xref>); Sichuan (Dayi)</td><td rowspan="1" colspan="1"><bold><italic><tp:taxon-name><tp:taxon-name-part taxon-name-part-type="genus">Pterostichus</tp:taxon-name-part> <tp:taxon-name-part taxon-name-part-type="species">dentifer</tp:taxon-name-part></tp:taxon-name></italic> Allegro &amp; Sciaky</bold></td></tr><tr><td rowspan="1" colspan="1">–</td><td rowspan="1" colspan="1">Elytral basal ridge weakly oblique lateral-posteriorly, humeral tooth short and obtuse, pointing laterally; apex part of aedeagus strongly constricted in the middle part of apical orifice (Fig. <xref ref-type="fig" rid="F12">45B</xref>); Sichuan (Emei Mt.)</td><td rowspan="1" colspan="1"><bold><italic><tp:taxon-name><tp:taxon-name-part taxon-name-part-type="genus">Pterostichus</tp:taxon-name-part> <tp:taxon-name-part taxon-name-part-type="species">subtilissimus</tp:taxon-name-part></tp:taxon-name></italic> Sciaky</bold></td></tr><tr><td rowspan="1" colspan="1">20</td><td rowspan="1" colspan="1">Pronotal basal fovea with outer groove completely vanished, outer area of the inner groove flat; elytron without humeral tooth</td><td rowspan="1" colspan="1"><bold>21</bold></td></tr><tr><td rowspan="1" colspan="1">–</td><td rowspan="1" colspan="1">Pronotal basal fovea with outer groove present, forming a short ridge near the hind angle; elytron usually with very small humeral tooth</td><td rowspan="1" colspan="1"><bold>22</bold></td></tr><tr><td rowspan="1" colspan="1">21</td><td rowspan="1" colspan="1">Apical lamella of aedeagus approx 3/4 as long as basal width; endophallus extended dorsally; Sichuan (Wolong, Baoxing, Tianquan, Xilingxueshan)</td><td rowspan="1" colspan="1"><bold><italic><tp:taxon-name><tp:taxon-name-part taxon-name-part-type="genus">Pterostichus</tp:taxon-name-part> <tp:taxon-name-part taxon-name-part-type="species">beneshi</tp:taxon-name-part></tp:taxon-name></italic> Sciaky</bold></td></tr><tr><td rowspan="1" colspan="1">–</td><td rowspan="1" colspan="1">Apical lamella of aedeagus approx half as long as basal width; endophallus bent dorsal-basally; Sichuan (Emei Mt.)</td><td rowspan="1" colspan="1"><bold><italic><tp:taxon-name><tp:taxon-name-part taxon-name-part-type="genus">Pterostichus</tp:taxon-name-part> <tp:taxon-name-part taxon-name-part-type="species">zoiai</tp:taxon-name-part></tp:taxon-name></italic> Sciaky</bold></td></tr><tr><td rowspan="1" colspan="1">22</td><td rowspan="1" colspan="1">Pronotal basal fovea slightly punctate; apical lamella located on right side of aedeagal apex; endophallus bent apically; Sichuan (Jiulong, Luding, Tianquan, Baoxing)</td><td rowspan="1" colspan="1"><bold><italic><tp:taxon-name><tp:taxon-name-part taxon-name-part-type="genus">Pterostichus</tp:taxon-name-part> <tp:taxon-name-part taxon-name-part-type="species">pohnerti</tp:taxon-name-part></tp:taxon-name></italic> Jedlička</bold></td></tr><tr><td rowspan="1" colspan="1">–</td><td rowspan="1" colspan="1">Pronotal basal fovea usually impunctate; apical lamella located on the middle of aedeagal apex; endophallus bent dorsally; Sichuan (Xilingxueshan, Wolong, Baoxing)</td><td rowspan="1" colspan="1"><bold><italic><tp:taxon-name><tp:taxon-name-part taxon-name-part-type="genus">Pterostichus</tp:taxon-name-part> <tp:taxon-name-part taxon-name-part-type="species">xilingensis</tp:taxon-name-part></tp:taxon-name></italic> Allegro &amp; Sciaky</bold></td></tr></tbody></table></table-wrap></tp:treatment-sec><tp:treatment-sec><!--Section generated to contain objects referenced in tp:taxon-treatment.--><fig id="F20" position="float" orientation="portrait"><label>Figures 126–138.</label><caption><p>Characters of <italic><tp:taxon-name><tp:taxon-name-part taxon-name-part-type="subgenus">Circinatus</tp:taxon-name-part></tp:taxon-name></italic>. <bold>126–127</bold> Species removed from <italic><tp:taxon-name><tp:taxon-name-part taxon-name-part-type="subgenus">Circinatus</tp:taxon-name-part></tp:taxon-name></italic> <bold>A</bold> habitus <bold>B</bold> left lateral view of median lobe <bold>C</bold> dorsal view of median lobe <bold>D</bold> right paramere. <bold>126</bold> <tp:taxon-name><tp:taxon-name-part taxon-name-part-type="genus">Pterostichus</tp:taxon-name-part> (<tp:taxon-name-part taxon-name-part-type="subgenus">Morphohaptoderus</tp:taxon-name-part>) <tp:taxon-name-part taxon-name-part-type="species">schuelkei</tp:taxon-name-part></tp:taxon-name> Sciaky &amp; Wrase, holotype (<bold>A</bold>), locality: Houzhenzi <bold>127</bold> <tp:taxon-name><tp:taxon-name-part taxon-name-part-type="genus">Pterostichus</tp:taxon-name-part> (<tp:taxon-name-part taxon-name-part-type="subgenus">Morphohaptoderus</tp:taxon-name-part>) <tp:taxon-name-part taxon-name-part-type="species">wenxianensis</tp:taxon-name-part></tp:taxon-name> Allegro &amp; Sciaky, holotype <bold>128</bold> Habitus, an aberrant specimen of <italic><tp:taxon-name><tp:taxon-name-part taxon-name-part-type="genus">Pterostichus</tp:taxon-name-part> <tp:taxon-name-part taxon-name-part-type="species">bullatus</tp:taxon-name-part></tp:taxon-name></italic> Allegro &amp; Sciaky <bold>129–132</bold> Elytral microsculpture <bold>129</bold> granular microsculpture in female of <italic><tp:taxon-name><tp:taxon-name-part taxon-name-part-type="genus">Pterostichus</tp:taxon-name-part> <tp:taxon-name-part taxon-name-part-type="species">dimorphus</tp:taxon-name-part></tp:taxon-name></italic> sp. n. <bold>130</bold> isodiametric microsculpture in male of <italic><tp:taxon-name><tp:taxon-name-part taxon-name-part-type="genus">Pterostichus</tp:taxon-name-part> <tp:taxon-name-part taxon-name-part-type="species">dimorphus</tp:taxon-name-part></tp:taxon-name></italic> sp. n. <bold>131</bold> transversal microsculpture in <italic><tp:taxon-name><tp:taxon-name-part taxon-name-part-type="genus">Pterostichus</tp:taxon-name-part> <tp:taxon-name-part taxon-name-part-type="species">wangjiani</tp:taxon-name-part></tp:taxon-name></italic> sp. n. <bold>132</bold> linear microsculpture in <italic><tp:taxon-name><tp:taxon-name-part taxon-name-part-type="genus">Pterostichus</tp:taxon-name-part> <tp:taxon-name-part taxon-name-part-type="species">maitreya</tp:taxon-name-part></tp:taxon-name></italic> sp. n. <bold>133–134</bold> Ventral view of median lobe, showing ventral opening of apical orifice <bold>133</bold> <italic><tp:taxon-name><tp:taxon-name-part taxon-name-part-type="genus">Pterostichus</tp:taxon-name-part> <tp:taxon-name-part taxon-name-part-type="species">dimorphus</tp:taxon-name-part></tp:taxon-name></italic> sp. n. <bold>134</bold> <italic><tp:taxon-name><tp:taxon-name-part taxon-name-part-type="genus">Pterostichus</tp:taxon-name-part> <tp:taxon-name-part taxon-name-part-type="species">wangjiani</tp:taxon-name-part></tp:taxon-name></italic> sp. n. <bold>135</bold> Pronotum of <italic><tp:taxon-name><tp:taxon-name-part taxon-name-part-type="genus">Pterostichus</tp:taxon-name-part> <tp:taxon-name-part taxon-name-part-type="species">adelphus</tp:taxon-name-part></tp:taxon-name></italic> sp. n. <bold>136</bold> pronotum of <italic><tp:taxon-name><tp:taxon-name-part taxon-name-part-type="genus">Pterostichus</tp:taxon-name-part> <tp:taxon-name-part taxon-name-part-type="species">wangjiani</tp:taxon-name-part></tp:taxon-name></italic> sp. n. <bold>137</bold> Hind leg of <tp:taxon-name><tp:taxon-name-part taxon-name-part-type="genus">Pterostichus</tp:taxon-name-part> (<tp:taxon-name-part taxon-name-part-type="subgenus">Morphohaptoderus</tp:taxon-name-part>) <tp:taxon-name-part taxon-name-part-type="species">schuelkei</tp:taxon-name-part></tp:taxon-name> Sciaky &amp; Wrase, showing three setae on metacoxa <bold>138</bold> Stylomere of female ovipositor of <italic><tp:taxon-name><tp:taxon-name-part taxon-name-part-type="genus">Pterostichus</tp:taxon-name-part> <tp:taxon-name-part taxon-name-part-type="species">pohnerti</tp:taxon-name-part></tp:taxon-name></italic> Jedlička, <bold>A</bold> dorsal view <bold>B</bold> outer lateral view <bold>C</bold> ventral view. Scale bars: 2.0 mm (<bold>126A, 127A, 128</bold>), 0.5 mm (<bold>126B, 126C, 127B, 127C, 133, 134</bold>), 0.2 mm (<bold>126D, 127D</bold>), 0.05 mm (<bold>129–132</bold>).</p></caption><graphic xmlns:xlink="http://www.w3.org/1999/xlink" xlink:href="zookeys-536-001-g020.jpg" position="float" orientation="portrait" xlink:type="simple" id="oo_65153.jpg"/></fig><fig id="F4" position="float" orientation="portrait"><label>Figures 4–9.</label><caption><p>Habitus of <italic><tp:taxon-name><tp:taxon-name-part taxon-name-part-type="genus">Pterostichus</tp:taxon-name-part></tp:taxon-name> (<tp:taxon-name><tp:taxon-name-part taxon-name-part-type="subgenus">Circinatus</tp:taxon-name-part></tp:taxon-name>)</italic> spp. <bold>4</bold> <italic><tp:taxon-name><tp:taxon-name-part taxon-name-part-type="genus">Pterostichus</tp:taxon-name-part> <tp:taxon-name-part taxon-name-part-type="species">adelphus</tp:taxon-name-part></tp:taxon-name></italic> sp. n., holotype <bold>5</bold> <italic><tp:taxon-name><tp:taxon-name-part taxon-name-part-type="genus">Pterostichus</tp:taxon-name-part> <tp:taxon-name-part taxon-name-part-type="species">cavazzutianus</tp:taxon-name-part></tp:taxon-name></italic> s. str. replacement name, paratype <bold>6</bold> <italic><tp:taxon-name><tp:taxon-name-part taxon-name-part-type="genus">Pterostichus</tp:taxon-name-part> <tp:taxon-name-part taxon-name-part-type="species">cavazzutianus</tp:taxon-name-part> <tp:taxon-name-part taxon-name-part-type="subspecies">mianningensis</tp:taxon-name-part></tp:taxon-name></italic> n. ssp., holotype <bold>7</bold> <italic><tp:taxon-name><tp:taxon-name-part taxon-name-part-type="genus">Pterostichus</tp:taxon-name-part> <tp:taxon-name-part taxon-name-part-type="species">agilis</tp:taxon-name-part></tp:taxon-name></italic> Allegro &amp; Sciaky, holotype <bold>8</bold> <italic><tp:taxon-name><tp:taxon-name-part taxon-name-part-type="genus">Pterostichus</tp:taxon-name-part> <tp:taxon-name-part taxon-name-part-type="species">zhygealu</tp:taxon-name-part></tp:taxon-name></italic> sp. n., holotype <bold>9</bold> <italic><tp:taxon-name><tp:taxon-name-part taxon-name-part-type="genus">Pterostichus</tp:taxon-name-part> <tp:taxon-name-part taxon-name-part-type="species">camelus</tp:taxon-name-part></tp:taxon-name></italic> sp. n., holotype. Scale bar: 2.0 mm.</p></caption><graphic xmlns:xlink="http://www.w3.org/1999/xlink" xlink:href="zookeys-536-001-g004.jpg" position="float" orientation="portrait" xlink:type="simple" id="oo_65137.jpg"/></fig><fig id="F9" position="float" orientation="portrait"><label>Figures 34–36.</label><caption><p>Male genitalia of <italic><tp:taxon-name><tp:taxon-name-part taxon-name-part-type="genus">Pterostichus</tp:taxon-name-part></tp:taxon-name> (<tp:taxon-name><tp:taxon-name-part taxon-name-part-type="subgenus">Circinatus</tp:taxon-name-part></tp:taxon-name>)</italic> spp.; <bold>A</bold> left lateral view of median lobe <bold>B</bold> dorsal view of median lobe <bold>C</bold> right paramere <bold>D</bold> left lateral view of endophallus <bold>E</bold> right lateral view of endophallus <bold>F</bold> ventral view of endophallus <bold>34</bold> <italic><tp:taxon-name><tp:taxon-name-part taxon-name-part-type="genus">Pterostichus</tp:taxon-name-part> <tp:taxon-name-part taxon-name-part-type="species">adelphus</tp:taxon-name-part></tp:taxon-name></italic> sp. n., holotype (<bold>A, B, C</bold>), paratype (<bold>D, E, F</bold>) <bold>35</bold> <italic><tp:taxon-name><tp:taxon-name-part taxon-name-part-type="genus">Pterostichus</tp:taxon-name-part> <tp:taxon-name-part taxon-name-part-type="species">cavazzutianus</tp:taxon-name-part></tp:taxon-name></italic> s. str. replacement name, locality: Yizi pass <bold>36</bold> <italic><tp:taxon-name><tp:taxon-name-part taxon-name-part-type="genus">Pterostichus</tp:taxon-name-part> <tp:taxon-name-part taxon-name-part-type="species">cavazzutianus</tp:taxon-name-part> <tp:taxon-name-part taxon-name-part-type="subspecies">mianningensis</tp:taxon-name-part></tp:taxon-name></italic> ssp. n., holotype (<bold>A, B, C</bold>), paratype (<bold>D, E, F</bold>). Abbreviations of endophallic lobes explained in description of each species. Scale bars: 0.5 mm (<bold>A, B, D, E, F</bold>); 0.2 mm (<bold>C</bold>).</p></caption><graphic xmlns:xlink="http://www.w3.org/1999/xlink" xlink:href="zookeys-536-001-g009.jpg" position="float" orientation="portrait" xlink:type="simple" id="oo_65142.jpg"/></fig><fig id="F8" position="float" orientation="portrait"><label>Figures 28–33.</label><caption><p>Male genitalia of <italic><tp:taxon-name><tp:taxon-name-part taxon-name-part-type="genus">Pterostichus</tp:taxon-name-part></tp:taxon-name> (<tp:taxon-name><tp:taxon-name-part taxon-name-part-type="subgenus">Circinatus</tp:taxon-name-part></tp:taxon-name>)</italic> spp.; <bold>A</bold> left lateral view of median lobe <bold>B</bold> dorsal view of median lobe <bold>C</bold> right paramere <bold>28</bold> <italic><tp:taxon-name><tp:taxon-name-part taxon-name-part-type="genus">Pterostichus</tp:taxon-name-part> <tp:taxon-name-part taxon-name-part-type="species">camelus</tp:taxon-name-part></tp:taxon-name></italic> sp. n., holotype <bold>29</bold> <italic><tp:taxon-name><tp:taxon-name-part taxon-name-part-type="genus">Pterostichus</tp:taxon-name-part> <tp:taxon-name-part taxon-name-part-type="species">ailaoicus</tp:taxon-name-part></tp:taxon-name></italic> sp. n., holotype <bold>30</bold> <italic><tp:taxon-name><tp:taxon-name-part taxon-name-part-type="genus">Pterostichus</tp:taxon-name-part> <tp:taxon-name-part taxon-name-part-type="species">miao</tp:taxon-name-part></tp:taxon-name></italic> sp. n. holotype <bold>31</bold> <italic><tp:taxon-name><tp:taxon-name-part taxon-name-part-type="genus">Pterostichus</tp:taxon-name-part> <tp:taxon-name-part taxon-name-part-type="species">yan</tp:taxon-name-part></tp:taxon-name></italic> sp. n., holotype <bold>32</bold> <italic><tp:taxon-name><tp:taxon-name-part taxon-name-part-type="genus">Pterostichus</tp:taxon-name-part> <tp:taxon-name-part taxon-name-part-type="species">tumulus</tp:taxon-name-part></tp:taxon-name></italic> sp. n., holotype <bold>33</bold> <italic><tp:taxon-name><tp:taxon-name-part taxon-name-part-type="genus">Pterostichus</tp:taxon-name-part> <tp:taxon-name-part taxon-name-part-type="species">dentifer</tp:taxon-name-part></tp:taxon-name></italic> Allegro &amp; Sciaky, holotype. Scale bars: 0.5 mm (<bold>A, B</bold>); 0.2 mm (<bold>C</bold>).</p></caption><graphic xmlns:xlink="http://www.w3.org/1999/xlink" xlink:href="zookeys-536-001-g008.jpg" position="float" orientation="portrait" xlink:type="simple" id="oo_65141.jpg"/></fig><fig id="F11" position="float" orientation="portrait"><label>Figures 40–42.</label><caption><p>Male genitalia of <italic><tp:taxon-name><tp:taxon-name-part taxon-name-part-type="genus">Pterostichus</tp:taxon-name-part></tp:taxon-name> (<tp:taxon-name><tp:taxon-name-part taxon-name-part-type="subgenus">Circinatus</tp:taxon-name-part></tp:taxon-name>)</italic> spp.; <bold>A</bold> left lateral view of median lobe <bold>B</bold> dorsal view of median lobe <bold>C</bold> right paramere <bold>D</bold> left lateral view of endophallus <bold>E</bold> right lateral view of endophallus <bold>F</bold> ventral view of endophallus <bold>40</bold> <italic><tp:taxon-name><tp:taxon-name-part taxon-name-part-type="genus">Pterostichus</tp:taxon-name-part> <tp:taxon-name-part taxon-name-part-type="species">baenningeri</tp:taxon-name-part></tp:taxon-name></italic> Jedlička, locality: Jinfoshan <bold>41</bold> <italic><tp:taxon-name><tp:taxon-name-part taxon-name-part-type="genus">Pterostichus</tp:taxon-name-part> <tp:taxon-name-part taxon-name-part-type="species">maitreya</tp:taxon-name-part></tp:taxon-name></italic> sp. n., holotype (<bold>A, B, C</bold>), paratype (<bold>D, E, F</bold>) <bold>42</bold> <italic><tp:taxon-name><tp:taxon-name-part taxon-name-part-type="genus">Pterostichus</tp:taxon-name-part> <tp:taxon-name-part taxon-name-part-type="species">liciniformis</tp:taxon-name-part></tp:taxon-name></italic> Csiki, locality: Lijiang. Abbreviations of endophallic lobes explained in description of each species. Scale bars: 0.5 mm (<bold>A, B, D, E, F</bold>); 0.2 mm (<bold>C</bold>).</p></caption><graphic xmlns:xlink="http://www.w3.org/1999/xlink" xlink:href="zookeys-536-001-g011.jpg" position="float" orientation="portrait" xlink:type="simple" id="oo_65144.jpg"/></fig><fig id="F18" position="float" orientation="portrait"><label>Figures 102–113.</label><caption><p>Pronotum hind angle and basal area of <italic><tp:taxon-name><tp:taxon-name-part taxon-name-part-type="genus">Pterostichus</tp:taxon-name-part></tp:taxon-name> (<tp:taxon-name><tp:taxon-name-part taxon-name-part-type="subgenus">Circinatus</tp:taxon-name-part></tp:taxon-name>)</italic> spp. <bold>102</bold> <italic><tp:taxon-name><tp:taxon-name-part taxon-name-part-type="genus">Pterostichus</tp:taxon-name-part> <tp:taxon-name-part taxon-name-part-type="species">liciniformis</tp:taxon-name-part></tp:taxon-name></italic> Csiki <bold>103</bold> <italic><tp:taxon-name><tp:taxon-name-part taxon-name-part-type="genus">Pterostichus</tp:taxon-name-part> <tp:taxon-name-part taxon-name-part-type="species">dimorphus</tp:taxon-name-part></tp:taxon-name></italic> sp. n. <bold>104</bold> <italic><tp:taxon-name><tp:taxon-name-part taxon-name-part-type="genus">Pterostichus</tp:taxon-name-part> <tp:taxon-name-part taxon-name-part-type="species">wangjiani</tp:taxon-name-part></tp:taxon-name></italic> sp. n. <bold>105</bold> <italic><tp:taxon-name><tp:taxon-name-part taxon-name-part-type="genus">Pterostichus</tp:taxon-name-part> <tp:taxon-name-part taxon-name-part-type="species">tumulus</tp:taxon-name-part></tp:taxon-name></italic> sp. n. <bold>106</bold> <italic><tp:taxon-name><tp:taxon-name-part taxon-name-part-type="genus">Pterostichus</tp:taxon-name-part> <tp:taxon-name-part taxon-name-part-type="species">subtilissimus</tp:taxon-name-part></tp:taxon-name></italic> Sciaky <bold>107</bold> <italic><tp:taxon-name><tp:taxon-name-part taxon-name-part-type="genus">Pterostichus</tp:taxon-name-part> <tp:taxon-name-part taxon-name-part-type="species">dentifer</tp:taxon-name-part></tp:taxon-name></italic> Allegro &amp; Sciaky <bold>108</bold> <italic><tp:taxon-name><tp:taxon-name-part taxon-name-part-type="genus">Pterostichus</tp:taxon-name-part> <tp:taxon-name-part taxon-name-part-type="species">yuxiaodongi</tp:taxon-name-part></tp:taxon-name></italic> sp. n. <bold>109</bold> <italic><tp:taxon-name><tp:taxon-name-part taxon-name-part-type="genus">Pterostichus</tp:taxon-name-part> <tp:taxon-name-part taxon-name-part-type="species">beneshi</tp:taxon-name-part></tp:taxon-name></italic> Sciaky <bold>110</bold> <italic><tp:taxon-name><tp:taxon-name-part taxon-name-part-type="genus">Pterostichus</tp:taxon-name-part> <tp:taxon-name-part taxon-name-part-type="species">zoiai</tp:taxon-name-part></tp:taxon-name></italic> Sciaky <bold>111</bold> <italic><tp:taxon-name><tp:taxon-name-part taxon-name-part-type="genus">Pterostichus</tp:taxon-name-part> <tp:taxon-name-part taxon-name-part-type="species">pohnerti</tp:taxon-name-part></tp:taxon-name></italic> Jedlička <bold>112</bold> <italic><tp:taxon-name><tp:taxon-name-part taxon-name-part-type="genus">Pterostichus</tp:taxon-name-part> <tp:taxon-name-part taxon-name-part-type="species">xilingensis</tp:taxon-name-part></tp:taxon-name></italic> Allegro &amp; Sciaky <bold>113</bold> <tp:taxon-name><tp:taxon-name-part taxon-name-part-type="genus">Pterostichus</tp:taxon-name-part> (<tp:taxon-name-part taxon-name-part-type="subgenus">Morphohaptoderus</tp:taxon-name-part>) <tp:taxon-name-part taxon-name-part-type="species">wenxianensis</tp:taxon-name-part></tp:taxon-name> Allegro &amp; Sciaky, holotype. Scale bar: 0.5 mm.</p></caption><graphic xmlns:xlink="http://www.w3.org/1999/xlink" xlink:href="zookeys-536-001-g018.jpg" position="float" orientation="portrait" xlink:type="simple" id="oo_65151.jpg"/></fig><fig id="F13" position="float" orientation="portrait"><label>Figures 46–48.</label><caption><p>Male genitalia of <italic><tp:taxon-name><tp:taxon-name-part taxon-name-part-type="genus">Pterostichus</tp:taxon-name-part></tp:taxon-name> (<tp:taxon-name><tp:taxon-name-part taxon-name-part-type="subgenus">Circinatus</tp:taxon-name-part></tp:taxon-name>)</italic> spp.; <bold>A</bold> left lateral view of median lobe <bold>B</bold> dorsal view of median lobe <bold>C</bold> right paramere <bold>D</bold> left lateral view of endophallus <bold>E</bold> right lateral view of endophallus <bold>F</bold> ventral view of endophallus <bold>G</bold> dorsal view of endophallus <bold>46</bold> <italic><tp:taxon-name><tp:taxon-name-part taxon-name-part-type="genus">Pterostichus</tp:taxon-name-part> <tp:taxon-name-part taxon-name-part-type="species">yuxiaodongi</tp:taxon-name-part></tp:taxon-name></italic> sp. n., holotype <bold>47</bold> <italic><tp:taxon-name><tp:taxon-name-part taxon-name-part-type="genus">Pterostichus</tp:taxon-name-part> <tp:taxon-name-part taxon-name-part-type="species">pohnerti</tp:taxon-name-part></tp:taxon-name></italic> Jedlička, locality: Hailuogou <bold>48</bold> <italic><tp:taxon-name><tp:taxon-name-part taxon-name-part-type="genus">Pterostichus</tp:taxon-name-part> <tp:taxon-name-part taxon-name-part-type="species">xilingensis</tp:taxon-name-part></tp:taxon-name></italic> Allegro &amp; Sciaky, locality: Wolong. Abbreviations of endophallic lobes explained in description of each species. Scale bars: 0.5 mm (<bold>A, B, D, E, F, G</bold>); 0.2 mm (<bold>C</bold>).</p></caption><graphic xmlns:xlink="http://www.w3.org/1999/xlink" xlink:href="zookeys-536-001-g013.jpg" position="float" orientation="portrait" xlink:type="simple" id="oo_65146.jpg"/></fig><fig id="F12" position="float" orientation="portrait"><label>Figures 43–45.</label><caption><p>Male genitalia of <italic><tp:taxon-name><tp:taxon-name-part taxon-name-part-type="genus">Pterostichus</tp:taxon-name-part></tp:taxon-name> (<tp:taxon-name><tp:taxon-name-part taxon-name-part-type="subgenus">Circinatus</tp:taxon-name-part></tp:taxon-name>)</italic> spp.; <bold>A</bold> left lateral view of median lobe <bold>B</bold> dorsal view of median lobe <bold>C</bold> right paramere <bold>D</bold> left lateral view of endophallus <bold>E</bold> right lateral view of endophallus <bold>F</bold> ventral view of endophallus <bold>G</bold> dorsal view of endophallus <bold>43</bold> <italic><tp:taxon-name><tp:taxon-name-part taxon-name-part-type="genus">Pterostichus</tp:taxon-name-part> <tp:taxon-name-part taxon-name-part-type="species">wangjiani</tp:taxon-name-part></tp:taxon-name></italic> sp. n., holotype (<bold>A, B, C</bold>), paratype (<bold>D, E, F</bold>) <bold>44</bold> <italic><tp:taxon-name><tp:taxon-name-part taxon-name-part-type="genus">Pterostichus</tp:taxon-name-part> <tp:taxon-name-part taxon-name-part-type="species">dimorphus</tp:taxon-name-part></tp:taxon-name></italic> sp. n., holotype (<bold>A, B, C</bold>), paratype (<bold>D, E, F</bold>) <bold>45</bold> <italic><tp:taxon-name><tp:taxon-name-part taxon-name-part-type="genus">Pterostichus</tp:taxon-name-part> <tp:taxon-name-part taxon-name-part-type="species">subtilissimus</tp:taxon-name-part></tp:taxon-name></italic> Sciaky, locality: Emei mountain. Abbreviations of endophallic lobes explained in description of each species. Scale bars: 0.5 mm (<bold>A, B, D, E, F, G</bold>); 0.2 mm (<bold>C</bold>).</p></caption><graphic xmlns:xlink="http://www.w3.org/1999/xlink" xlink:href="zookeys-536-001-g012.jpg" position="float" orientation="portrait" xlink:type="simple" id="oo_65145.jpg"/></fig></tp:treatment-sec><ref-list><ref id="B4"><mixed-citation xmlns:xlink="http://www.w3.org/1999/xlink" xlink:type="simple"><person-group><name name-style="western"><surname>Fairmaire</surname><given-names>L</given-names></name></person-group> (<year>1888</year>) <article-title>Coléoptères de l’intérieur de la Chine (suite).</article-title> <source>Annales de la Société Entomologique de Belgique</source> <volume>32</volume>: <fpage>7</fpage>–<lpage>46</lpage>. </mixed-citation></ref><ref id="B7"><mixed-citation xmlns:xlink="http://www.w3.org/1999/xlink" xlink:type="simple"><person-group><name name-style="western"><surname>Jedlička</surname><given-names>A</given-names></name></person-group> (<year>1931</year>) <article-title>Noví Carabidi ze Sečuanu v Činĕ. (Col.) Neue Carabiden aus China-Szetschuan.</article-title> <source>Časopis Československé společnosti entomologické</source> <volume>28</volume>: <fpage>21</fpage>–<lpage>30</lpage>. </mixed-citation></ref><ref id="B8"><mixed-citation xmlns:xlink="http://www.w3.org/1999/xlink" xlink:type="simple"><person-group><name name-style="western"><surname>Jedlička</surname><given-names>A</given-names></name></person-group> (<year>1934</year>) <article-title>Carabidi z východní Asie. Carabiden aus Ostasien (5. Teil).</article-title> <source>Časopis Československé společnosti entomologické</source> <volume>30</volume>: <fpage>13</fpage>–<lpage>19</lpage>. </mixed-citation></ref><ref id="B9"><mixed-citation xmlns:xlink="http://www.w3.org/1999/xlink" xlink:type="simple"><person-group><name name-style="western"><surname>Jedlička</surname><given-names>A</given-names></name></person-group> (<year>1962</year>) <article-title>Monographie des Tribus <tp:taxon-name><tp:taxon-name-part taxon-name-part-type="tribe">Pterostichini</tp:taxon-name-part></tp:taxon-name> aus Ostasien (Pterostichi, Trigonotomi, Myadi) (<tp:taxon-name><tp:taxon-name-part taxon-name-part-type="order">Coleoptera</tp:taxon-name-part></tp:taxon-name>-<tp:taxon-name><tp:taxon-name-part taxon-name-part-type="family">Carabidae</tp:taxon-name-part></tp:taxon-name>).</article-title> <source>Abhandlungen und Berichte aus dem Staatlichen Museum für Tierkunde in Dresden</source> <volume>26</volume>: <fpage>177</fpage>–<lpage>346</lpage>. </mixed-citation></ref><ref id="B14"><mixed-citation xmlns:xlink="http://www.w3.org/1999/xlink" xlink:type="simple"><person-group><name name-style="western"><surname>Sciaky</surname><given-names>R</given-names></name></person-group> (<year>1996</year>) <article-title><tp:taxon-name><tp:taxon-name-part taxon-name-part-type="subgenus">Circinatus</tp:taxon-name-part></tp:taxon-name> new subgenus and three new species of <tp:taxon-name><tp:taxon-name-part taxon-name-part-type="genus">Pterostichus</tp:taxon-name-part></tp:taxon-name> from China (<tp:taxon-name><tp:taxon-name-part taxon-name-part-type="order">Coleoptera</tp:taxon-name-part></tp:taxon-name> <tp:taxon-name><tp:taxon-name-part taxon-name-part-type="family">Carabidae</tp:taxon-name-part></tp:taxon-name>). Natura Bresciana.</article-title> <source>Annuario del Museo Civico di Storia Naturale di Brescia</source> <volume>30</volume> [<issue>1994</issue>]: <fpage>217</fpage>–<lpage>231</lpage>. </mixed-citation></ref><ref id="B16"><mixed-citation xmlns:xlink="http://www.w3.org/1999/xlink" xlink:type="simple"><person-group><name name-style="western"><surname>Sciaky</surname><given-names>R</given-names></name><name name-style="western"><surname>Wrase</surname><given-names>DW</given-names></name></person-group> (<year>1997</year>) <article-title>Twenty-nine new taxa of <tp:taxon-name><tp:taxon-name-part taxon-name-part-type="subfamily">Pterostichinae</tp:taxon-name-part></tp:taxon-name> from Shaanxi (<tp:taxon-name><tp:taxon-name-part taxon-name-part-type="order">Coleoptera</tp:taxon-name-part></tp:taxon-name>, <tp:taxon-name><tp:taxon-name-part taxon-name-part-type="family">Carabidae</tp:taxon-name-part></tp:taxon-name>).</article-title> <source>Linzer Biologische Beiträge</source> <volume>29</volume>: <fpage>1087</fpage>–<lpage>1139</lpage>. </mixed-citation></ref><ref id="B1"><mixed-citation xmlns:xlink="http://www.w3.org/1999/xlink" xlink:type="simple"><person-group><name name-style="western"><surname>Allegro</surname><given-names>G</given-names></name><name name-style="western"><surname>Sciaky</surname><given-names>R</given-names></name></person-group> (<year>2010</year>) <article-title>Review of the Chinese subgenus <italic><tp:taxon-name><tp:taxon-name-part taxon-name-part-type="subgenus">Circinatus</tp:taxon-name-part></tp:taxon-name></italic> of <italic><tp:taxon-name><tp:taxon-name-part taxon-name-part-type="genus">Pterostichus</tp:taxon-name-part></tp:taxon-name></italic>, with description of six new species (<tp:taxon-name><tp:taxon-name-part taxon-name-part-type="order">Coleoptera</tp:taxon-name-part></tp:taxon-name>, <tp:taxon-name><tp:taxon-name-part taxon-name-part-type="family">Carabidae</tp:taxon-name-part></tp:taxon-name>).</article-title> <source>Bollettino del Museo Civico di Storia Naturale di Verona</source> <volume>34</volume>, <series>Botanica Zoologia</series>: <fpage>3</fpage>–<lpage>18</lpage>. </mixed-citation></ref></ref-list></tp:taxon-treatment>
