# Supplementary material for: The genus Pterostichus in China II: the subgenus Circinatus Sciaky, a species revision and phylogeny (Carabidae, Pterostichini)
Source: Zookeys. 2015 Nov 16;(536):1–92. doi: 10.3897/zookeys.536.5982 (PMC4714036; doi:10.3897/zookeys.536.5982)
Supplement: XML Treatment for Pterostichus (Circinatus) adelphus [file zookeys.536.5982-treatment2.xml]

<!DOCTYPE tp:taxon-treatment
  PUBLIC "-//TaxonX//DTD Taxonomic Treatment Publishing DTD v0 20100105//EN" "tax-treatment-NSO.dtd">
<tp:taxon-treatment xmlns:tp="http://www.plazi.org/taxpub"><tp:treatment-meta><kwd-group><label>Taxon classification</label><kwd><named-content content-type="kingdom">Animalia</named-content></kwd><kwd><named-content content-type="order">Coleoptera</named-content></kwd><kwd><named-content content-type="family">Carabidae</named-content></kwd></kwd-group><mixed-citation publication-type="journal"><person-group><name><surname>Shi</surname><given-names>Hongliang</given-names></name><name><surname>Liang</surname><given-names>Hongbin</given-names></name></person-group><article-title>The genus <italic><tp:taxon-name><tp:taxon-name-part taxon-name-part-type="genus">Pterostichus</tp:taxon-name-part></tp:taxon-name></italic> in China II: the subgenus <italic><tp:taxon-name><tp:taxon-name-part taxon-name-part-type="subgenus">Circinatus</tp:taxon-name-part></tp:taxon-name></italic> Sciaky, a species revision and phylogeny (<tp:taxon-name><tp:taxon-name-part taxon-name-part-type="family">Carabidae</tp:taxon-name-part></tp:taxon-name>, <tp:taxon-name><tp:taxon-name-part taxon-name-part-type="tribe">Pterostichini</tp:taxon-name-part></tp:taxon-name>)</article-title><source>Zookeys</source><day>16</day><month>11</month><year>2015</year><volume>2015</volume><issue>536</issue><fpage>1</fpage><lpage>92</lpage><pub-id pub-id-type="doi">10.3897/zookeys.536.5982</pub-id></mixed-citation></tp:treatment-meta><tp:nomenclature><tp:taxon-name>
                            <tp:taxon-name-part taxon-name-part-type="genus">Pterostichus</tp:taxon-name-part>
                            (<tp:taxon-name-part taxon-name-part-type="subgenus">Circinatus</tp:taxon-name-part>)
                            <tp:taxon-name-part taxon-name-part-type="species">adelphus</tp:taxon-name-part>
                            <object-id xmlns:xlink="http://www.w3.org/1999/xlink" content-type="zoobank" xlink:type="simple">http://zoobank.org/F2B0B40D-EB12-46B9-AD4C-EB09F9576B16</object-id>
                            <object-id xmlns:xlink="http://www.w3.org/1999/xlink" content-type="common name" xlink:type="simple">Chinese common name: 弟兄通缘步甲 (Dì Xiōng Tōng Yuán Bù Jiă)</object-id>
                        </tp:taxon-name><tp:taxon-status xmlns:xlink="http://www.w3.org/1999/xlink" xlink:type="simple">sp. n.</tp:taxon-status><xref ref-type="fig" rid="F4">Figures 4</xref><xref ref-type="fig" rid="F9">, 34</xref><xref ref-type="fig" rid="F15">, 53</xref><xref ref-type="fig" rid="F16">, 71</xref><xref ref-type="fig" rid="F17">, 90</xref><xref ref-type="fig" rid="F20">, 135</xref></tp:nomenclature><tp:treatment-sec sec-type="Type locality"><title>Type locality.</title><p>Sichuan: Meigu County, Dafengding national reserve, Hongxi station (<named-content xmlns:xlink="http://www.w3.org/1999/xlink" content-type="dwc:verbatimCoordinates" xlink:type="simple">N28.65850° E103.06123°</named-content>), altitude 2541 m.</p></tp:treatment-sec><tp:treatment-sec sec-type="type material"><title>Type material.</title><p><bold>Holotype</bold> (<abbrev xmlns:xlink="http://www.w3.org/1999/xlink" content-type="institution" xlink:title="Institute of Zoology, Chinese Academy of Science, Beijing, China" xlink:type="simple">IZAS</abbrev>): male, body length = 11.1 mm, pin mounted, genitalia dissected and glued on plastic film pinned under specimen, “CHINA, Sichuan Prov., Meigu / county, Dafengding nat. res., / Hongxi station, mixed forest; / <named-content xmlns:xlink="http://www.w3.org/1999/xlink" content-type="dwc:verbatimCoordinates" xlink:type="simple">N28.65850 E103.06123"</named-content>; “2541 m, 2012.VI.13 day, under dead / log; SHI Hongliang &amp; YANG / Ganyan lgt. Inst. Zool., <named-content xmlns:xlink="http://www.w3.org/1999/xlink" content-type="dwc:institutional_code" xlink:type="simple">CAS</named-content> / 美姑县大风顶洪溪保护站”; “HOLOTYPE ♂/ Pterostichus (Circinatus) / adelphus new species / des. SHI H.L. 2015” [red label]. <bold>Paratypes, a total of 3 males, 1 female</bold>: 3 males, 1 female (<abbrev xmlns:xlink="http://www.w3.org/1999/xlink" content-type="institution" xlink:title="Institute of Zoology, Chinese Academy of Science, Beijing, China" xlink:type="simple">IZAS</abbrev>): “CHINA, Sichuan Prov., Yizi pass btw. Meigu county and Ebian county, mixed forest; <named-content xmlns:xlink="http://www.w3.org/1999/xlink" content-type="dwc:verbatimCoordinates" xlink:type="simple">N28.67477 E103.05248</named-content>, 2923 m; 2012.VI.15; by pit fall trap; SHI Hongliang &amp; LIU Ye leg.”.</p></tp:treatment-sec><tp:treatment-sec sec-type="Diagnosis"><title>Diagnosis.</title><p>Pronotum with three or four mid-lateral setae; hind angle completely rounded; basal fovea almost impunctate; pronotum wide and round; elytral microsculpture linear; males with terminal sternum not modified; apical lamella located on middle of aedeagal apex, length approx same as basal width. This new species has the widest apical lamella among the species of the <italic><tp:taxon-name><tp:taxon-name-part taxon-name-part-type="species">agilis</tp:taxon-name-part></tp:taxon-name></italic>-group.</p><p>This new species is sympatric with and very similar to <italic><tp:taxon-name><tp:taxon-name-part taxon-name-part-type="genus">Pterostichus</tp:taxon-name-part> <tp:taxon-name-part taxon-name-part-type="species">cavazzutianus</tp:taxon-name-part></tp:taxon-name></italic> s. str. Besides the significant differences in male genitalia (apical lamella shape and endophallus, Figs <xref ref-type="fig" rid="F9">34</xref>, <xref ref-type="fig" rid="F9">35</xref>), the two species also differ in: (1) <italic><tp:taxon-name><tp:taxon-name-part taxon-name-part-type="genus">Pterostichus</tp:taxon-name-part> <tp:taxon-name-part taxon-name-part-type="species">adelphus</tp:taxon-name-part></tp:taxon-name></italic> sp. n. with wider and rounder pronotum, body slightly stouter than <italic><tp:taxon-name><tp:taxon-name-part taxon-name-part-type="genus">Pterostichus</tp:taxon-name-part> <tp:taxon-name-part taxon-name-part-type="species">cavazzutianus</tp:taxon-name-part></tp:taxon-name></italic> s. str.; (2) basal fovea almost impunctate in <italic><tp:taxon-name><tp:taxon-name-part taxon-name-part-type="genus">Pterostichus</tp:taxon-name-part> <tp:taxon-name-part taxon-name-part-type="species">adelphus</tp:taxon-name-part></tp:taxon-name></italic> sp. n. but distinctly punctate in <italic><tp:taxon-name><tp:taxon-name-part taxon-name-part-type="genus">Pterostichus</tp:taxon-name-part> <tp:taxon-name-part taxon-name-part-type="species">cavazzutianus</tp:taxon-name-part></tp:taxon-name></italic> s. str.; (3) elytral lateral expansion much wider in <italic><tp:taxon-name><tp:taxon-name-part taxon-name-part-type="genus">Pterostichus</tp:taxon-name-part> <tp:taxon-name-part taxon-name-part-type="species">adelphus</tp:taxon-name-part></tp:taxon-name></italic> sp. n.; (4) male terminal sternum not modified in <italic><tp:taxon-name><tp:taxon-name-part taxon-name-part-type="genus">Pterostichus</tp:taxon-name-part> <tp:taxon-name-part taxon-name-part-type="species">adelphus</tp:taxon-name-part></tp:taxon-name></italic> sp. n., but shallowly depressed in <italic><tp:taxon-name><tp:taxon-name-part taxon-name-part-type="genus">Pterostichus</tp:taxon-name-part> <tp:taxon-name-part taxon-name-part-type="species">cavazzutianus</tp:taxon-name-part></tp:taxon-name></italic> s. str.</p></tp:treatment-sec><tp:treatment-sec sec-type="Description"><title>Description.</title><p>Body form relatively stout, body length 9.9–11.1 mm; dorsal side black, shining; elytron with faint iridescent shine; mouthparts, antenna and tarsus yellowish brown; ventral side almost black. Both sexes with similar elytral microsculpture, very faint and linear. <bold>Head</bold>. Frons without punctures; antenna reaching elytron basal fifth; gena approx same length as eye, briefly tumid behind eye. <bold>Pronotum</bold> round, widest before middle, PW/PL = 1.21–1.32; usually four (sometimes three) mid-lateral setae present, first one close to anterior angle, last one near middle of lateral margin, a little distant from other three; posterior seta far distant from hind angle, distance between seta and hind angle approx same as distance between hind angle and inner basal foveal groove; hind angle completely rounded; basal fovea shallow, faintly defined; inner groove subparallel to median line, slightly curved outwards; outer groove completely vanished, outer area of inner groove flat; basal foveal area usually impunctate, sometimes with very sparse punctures on inner area of inner groove. <bold>Elytron</bold> oviform, basal ridge slightly oblique; elytral shoulder slightly narrowed, basal ridge and lateral margin forming obtuse angle, humeral tooth indistinct; intervals feebly convex; striae moderately deep, without punctures; scutellar stria short but complete; third interval with two setigerous pores adjacent to second stria; umbilical pore series on ninth interval sparse in middle, composed of 15–16 pores (6, 1, 8–9). <bold>Ventral side</bold>. Proepisternum impunctate or slightly punctate near posterior margin; mesepisternum densely punctate; metepisternum impunctate; terminal or penultimate sternum of males not modified. <bold>Legs</bold>. Fifth tarsomeres glabrous beneath; males with apical half of mesotibia slightly widened, inner margin slightly crenulate; first metatarsomere with distinct carina on outer surface, such carina on second and third metatarsomeres superficial. <bold>Male genitalia</bold>. Median lobe of aedeagus bent approx 90 degrees, apex slightly bent ventrally (Fig. <xref ref-type="fig" rid="F9">34A</xref>); ventral margin straight in middle, dorsal margin gradually curved; apical orifice large, slightly turned to left side, not opened on ventral side; apical lamella short, approx one fourth length of apical orifice, laminate, not thickened; in dorsal view, apical lamella located at middle of aedeagal apex, approx triangular with rounded apex, wide and short, length approx equal to basal width (Fig. <xref ref-type="fig" rid="F9">34B</xref>). Right paramere straight and slender, length approx 3.5 times greatest width, apex rounded (Fig. <xref ref-type="fig" rid="F9">34C</xref>). <bold>Endophallus</bold> (Fig. <xref ref-type="fig" rid="F9">34D, E, F</xref>) short, bent to ventral side, across apical lamella, and then turned to aedeagal base; gonopore (<bold>gp</bold>) located at approx same level as apical lamella. Six distinct lobes recognized: ventral-basal lobe I (<bold><abbrev xmlns:xlink="http://www.w3.org/1999/xlink" xlink:title="ventral-basal lobe I" xlink:type="simple">vb-I</abbrev></bold>) very small, close to base of apical lamella, membranous with its upper surface scaled; ventral-basal lobe II (<bold><abbrev xmlns:xlink="http://www.w3.org/1999/xlink" xlink:title="ventral-basal lobe II" xlink:type="simple">vb-II</abbrev></bold>) large and strongly chitinized, arcuate, strongly pointed, its upper surface with a membranous structure connected with <abbrev xmlns:xlink="http://www.w3.org/1999/xlink" xlink:title="ventral-basal lobe III" xlink:type="simple">vb-III</abbrev>; ventral-basal lobe III (<bold><abbrev xmlns:xlink="http://www.w3.org/1999/xlink" xlink:title="ventral-basal lobe III" xlink:type="simple">vb-III</abbrev></bold>) small, rounded with apex pointed, located on left side of <abbrev xmlns:xlink="http://www.w3.org/1999/xlink" xlink:title="ventral-basal lobe II" xlink:type="simple">vb-II</abbrev>, evenly decorated with very fine scales; ventral-apical lobe (<bold><abbrev xmlns:xlink="http://www.w3.org/1999/xlink" xlink:title="ventral-apical lobe" xlink:type="simple">va</abbrev></bold>) short and wide, almost covered by <abbrev xmlns:xlink="http://www.w3.org/1999/xlink" xlink:title="ventral-basal lobe II" xlink:type="simple">vb-II</abbrev>, heavily pigmented, decorated with coarse scales, located on right side of <abbrev xmlns:xlink="http://www.w3.org/1999/xlink" xlink:title="ventral-basal lobe II" xlink:type="simple">vb-II</abbrev>; pre-apical lobe (<bold><abbrev xmlns:xlink="http://www.w3.org/1999/xlink" xlink:title="pre-apical lobe" xlink:type="simple">pa</abbrev></bold>) narrow and long, tubiform, without decoration, located on right lateral side; right lobe (<bold><abbrev xmlns:xlink="http://www.w3.org/1999/xlink" xlink:title="right lobe" xlink:type="simple">rl</abbrev></bold>) large, much thicker and a little longer than <abbrev xmlns:xlink="http://www.w3.org/1999/xlink" xlink:title="pre-apical lobe" xlink:type="simple">pa</abbrev> in ventral view, apex truncate, evenly decorated with fine scales. <bold>Female genitalia</bold>. Spermatheca (Fig. <xref ref-type="fig" rid="F15">53</xref>) with seminal canal approx three times as long as receptaculum; receptaculum capitate, club approx half length of receptaculum; spermathecal gland slightly expanded; seminal canal inserted at base of common oviduct, base of seminal canal sclerotized. Stylomere II with two ensiform setae at outer margin and one at middle of inner margin, two very short nematiform setae located in furrow near the apex. Female sternum VIII (Fig. <xref ref-type="fig" rid="F16">71B</xref>) with dense and fine spines on posterior margin; posterior margin rounded, shallowly notched in middle; posterior region chitinized, anterior region semi-chitinized, middle transparent region V-shaped, not adjacent to posterior notch in middle. Female tergum VIII (Fig. <xref ref-type="fig" rid="F16">71A</xref>) with anterior third well chitinized, posterior two thirds semi-chitinized and pigmented with dense spots.</p></tp:treatment-sec><tp:treatment-sec sec-type="Distribution"><title>Distribution.</title><p>This species was known only from the border between Meigu and Ebian counties (Sichuan, Liangshan Yi Autonomous Prefecture). The two collecting localities are approx 2 km apart. (Map <xref ref-type="fig" rid="F21">2</xref>)</p></tp:treatment-sec><tp:treatment-sec sec-type="Etymology"><title>Etymology.</title><p>The name <italic>adelphus</italic> derives from the Greek epithet “<italic>adelph</italic>” which means brother, referring to the similarity of this new species to a sympatric species <italic><tp:taxon-name><tp:taxon-name-part taxon-name-part-type="genus">Pterostichus</tp:taxon-name-part> <tp:taxon-name-part taxon-name-part-type="species">cavazzutianus</tp:taxon-name-part></tp:taxon-name></italic>.</p></tp:treatment-sec><tp:treatment-sec sec-type="Affinities"><title>Affinities.</title><p>This new species seems to be close to <italic><tp:taxon-name><tp:taxon-name-part taxon-name-part-type="genus">Pterostichus</tp:taxon-name-part> <tp:taxon-name-part taxon-name-part-type="species">cavazzutianus</tp:taxon-name-part></tp:taxon-name></italic> in their similarities in the elytral microsculpture and short apical lamella of aedeagus.</p></tp:treatment-sec><tp:treatment-sec sec-type="Habitat"><title>Habitat.</title><p>This species was collected in mixed forest with dominant large pines, and rich in dead logs. Most specimens were collected by pitfall trap, and also one was found under or in dead logs. In Yizi pass, <italic><tp:taxon-name><tp:taxon-name-part taxon-name-part-type="genus">Pterostichus</tp:taxon-name-part> <tp:taxon-name-part taxon-name-part-type="species">adelphus</tp:taxon-name-part></tp:taxon-name></italic> sp. n. was found together with other three <italic><tp:taxon-name><tp:taxon-name-part taxon-name-part-type="subgenus">Circinatus</tp:taxon-name-part></tp:taxon-name></italic> species (<italic><tp:taxon-name><tp:taxon-name-part taxon-name-part-type="genus">Pterostichus</tp:taxon-name-part> <tp:taxon-name-part taxon-name-part-type="species">bullatus</tp:taxon-name-part></tp:taxon-name></italic>, <italic><tp:taxon-name><tp:taxon-name-part taxon-name-part-type="genus">Pterostichus</tp:taxon-name-part> <tp:taxon-name-part taxon-name-part-type="species">cavazzutianus</tp:taxon-name-part></tp:taxon-name></italic> s. str., <italic><tp:taxon-name><tp:taxon-name-part taxon-name-part-type="genus">Pterostichus</tp:taxon-name-part> <tp:taxon-name-part taxon-name-part-type="species">zhygealu</tp:taxon-name-part></tp:taxon-name></italic> sp. n.), but seems rarer than other species. This locality has the richest diversity of the subgenus <italic><tp:taxon-name><tp:taxon-name-part taxon-name-part-type="subgenus">Circinatus</tp:taxon-name-part></tp:taxon-name></italic>.</p></tp:treatment-sec><tp:treatment-sec sec-type="Variation"><title>Variation.</title><p>Two paratypes have three setigerous pores on one or both elytra.</p><!--PageBreak--></tp:treatment-sec><tp:treatment-sec><!--Section generated to contain objects referenced in tp:taxon-treatment.--><fig id="F4" position="float" orientation="portrait"><label>Figures 4–9.</label><caption><p>Habitus of <italic><tp:taxon-name><tp:taxon-name-part taxon-name-part-type="genus">Pterostichus</tp:taxon-name-part></tp:taxon-name> (<tp:taxon-name><tp:taxon-name-part taxon-name-part-type="subgenus">Circinatus</tp:taxon-name-part></tp:taxon-name>)</italic> spp. <bold>4</bold> <italic><tp:taxon-name><tp:taxon-name-part taxon-name-part-type="genus">Pterostichus</tp:taxon-name-part> <tp:taxon-name-part taxon-name-part-type="species">adelphus</tp:taxon-name-part></tp:taxon-name></italic> sp. n., holotype <bold>5</bold> <italic><tp:taxon-name><tp:taxon-name-part taxon-name-part-type="genus">Pterostichus</tp:taxon-name-part> <tp:taxon-name-part taxon-name-part-type="species">cavazzutianus</tp:taxon-name-part></tp:taxon-name></italic> s. str. replacement name, paratype <bold>6</bold> <italic><tp:taxon-name><tp:taxon-name-part taxon-name-part-type="genus">Pterostichus</tp:taxon-name-part> <tp:taxon-name-part taxon-name-part-type="species">cavazzutianus</tp:taxon-name-part> <tp:taxon-name-part taxon-name-part-type="subspecies">mianningensis</tp:taxon-name-part></tp:taxon-name></italic> n. ssp., holotype <bold>7</bold> <italic><tp:taxon-name><tp:taxon-name-part taxon-name-part-type="genus">Pterostichus</tp:taxon-name-part> <tp:taxon-name-part taxon-name-part-type="species">agilis</tp:taxon-name-part></tp:taxon-name></italic> Allegro &amp; Sciaky, holotype <bold>8</bold> <italic><tp:taxon-name><tp:taxon-name-part taxon-name-part-type="genus">Pterostichus</tp:taxon-name-part> <tp:taxon-name-part taxon-name-part-type="species">zhygealu</tp:taxon-name-part></tp:taxon-name></italic> sp. n., holotype <bold>9</bold> <italic><tp:taxon-name><tp:taxon-name-part taxon-name-part-type="genus">Pterostichus</tp:taxon-name-part> <tp:taxon-name-part taxon-name-part-type="species">camelus</tp:taxon-name-part></tp:taxon-name></italic> sp. n., holotype. Scale bar: 2.0 mm.</p></caption><graphic xmlns:xlink="http://www.w3.org/1999/xlink" xlink:href="zookeys-536-001-g004.jpg" position="float" orientation="portrait" xlink:type="simple" id="oo_65137.jpg"/></fig><fig id="F9" position="float" orientation="portrait"><label>Figures 34–36.</label><caption><p>Male genitalia of <italic><tp:taxon-name><tp:taxon-name-part taxon-name-part-type="genus">Pterostichus</tp:taxon-name-part></tp:taxon-name> (<tp:taxon-name><tp:taxon-name-part taxon-name-part-type="subgenus">Circinatus</tp:taxon-name-part></tp:taxon-name>)</italic> spp.; <bold>A</bold> left lateral view of median lobe <bold>B</bold> dorsal view of median lobe <bold>C</bold> right paramere <bold>D</bold> left lateral view of endophallus <bold>E</bold> right lateral view of endophallus <bold>F</bold> ventral view of endophallus <bold>34</bold> <italic><tp:taxon-name><tp:taxon-name-part taxon-name-part-type="genus">Pterostichus</tp:taxon-name-part> <tp:taxon-name-part taxon-name-part-type="species">adelphus</tp:taxon-name-part></tp:taxon-name></italic> sp. n., holotype (<bold>A, B, C</bold>), paratype (<bold>D, E, F</bold>) <bold>35</bold> <italic><tp:taxon-name><tp:taxon-name-part taxon-name-part-type="genus">Pterostichus</tp:taxon-name-part> <tp:taxon-name-part taxon-name-part-type="species">cavazzutianus</tp:taxon-name-part></tp:taxon-name></italic> s. str. replacement name, locality: Yizi pass <bold>36</bold> <italic><tp:taxon-name><tp:taxon-name-part taxon-name-part-type="genus">Pterostichus</tp:taxon-name-part> <tp:taxon-name-part taxon-name-part-type="species">cavazzutianus</tp:taxon-name-part> <tp:taxon-name-part taxon-name-part-type="subspecies">mianningensis</tp:taxon-name-part></tp:taxon-name></italic> ssp. n., holotype (<bold>A, B, C</bold>), paratype (<bold>D, E, F</bold>). Abbreviations of endophallic lobes explained in description of each species. Scale bars: 0.5 mm (<bold>A, B, D, E, F</bold>); 0.2 mm (<bold>C</bold>).</p></caption><graphic xmlns:xlink="http://www.w3.org/1999/xlink" xlink:href="zookeys-536-001-g009.jpg" position="float" orientation="portrait" xlink:type="simple" id="oo_65142.jpg"/></fig><fig id="F15" position="float" orientation="portrait"><label>Figures 53–70.</label><caption><p>Female reproductive system of <italic><tp:taxon-name><tp:taxon-name-part taxon-name-part-type="genus">Pterostichus</tp:taxon-name-part></tp:taxon-name> (<tp:taxon-name><tp:taxon-name-part taxon-name-part-type="subgenus">Circinatus</tp:taxon-name-part></tp:taxon-name>)</italic> spp. <bold>57–70</bold> show receptaculum only <bold>53</bold> <italic><tp:taxon-name><tp:taxon-name-part taxon-name-part-type="genus">Pterostichus</tp:taxon-name-part> <tp:taxon-name-part taxon-name-part-type="species">adelphus</tp:taxon-name-part></tp:taxon-name></italic> sp. n. <bold>54</bold> <italic><tp:taxon-name><tp:taxon-name-part taxon-name-part-type="genus">Pterostichus</tp:taxon-name-part> <tp:taxon-name-part taxon-name-part-type="species">zhygealu</tp:taxon-name-part></tp:taxon-name></italic> sp. n. <bold>55</bold> <italic><tp:taxon-name><tp:taxon-name-part taxon-name-part-type="genus">Pterostichus</tp:taxon-name-part> <tp:taxon-name-part taxon-name-part-type="species">tumulus</tp:taxon-name-part></tp:taxon-name></italic> sp. n. <bold>56</bold> <italic><tp:taxon-name><tp:taxon-name-part taxon-name-part-type="genus">Pterostichus</tp:taxon-name-part> <tp:taxon-name-part taxon-name-part-type="species">pohnerti</tp:taxon-name-part></tp:taxon-name></italic> Jedlička <bold>57</bold> <italic><tp:taxon-name><tp:taxon-name-part taxon-name-part-type="genus">Pterostichus</tp:taxon-name-part> <tp:taxon-name-part taxon-name-part-type="species">cavazzutianus</tp:taxon-name-part></tp:taxon-name></italic> s. str. replacement name <bold>58</bold> <italic><tp:taxon-name><tp:taxon-name-part taxon-name-part-type="genus">Pterostichus</tp:taxon-name-part> <tp:taxon-name-part taxon-name-part-type="species">cavazzutianus</tp:taxon-name-part> <tp:taxon-name-part taxon-name-part-type="subspecies">mianningensis</tp:taxon-name-part></tp:taxon-name></italic> ssp. n. <bold>59</bold> <italic><tp:taxon-name><tp:taxon-name-part taxon-name-part-type="genus">Pterostichus</tp:taxon-name-part> <tp:taxon-name-part taxon-name-part-type="species">agilis</tp:taxon-name-part></tp:taxon-name></italic> Allegro &amp; Sciaky <bold>60</bold> <italic><tp:taxon-name><tp:taxon-name-part taxon-name-part-type="genus">Pterostichus</tp:taxon-name-part> <tp:taxon-name-part taxon-name-part-type="species">camelus</tp:taxon-name-part></tp:taxon-name></italic> sp. n. <bold>61</bold> <italic><tp:taxon-name><tp:taxon-name-part taxon-name-part-type="genus">Pterostichus</tp:taxon-name-part> <tp:taxon-name-part taxon-name-part-type="species">bullatus</tp:taxon-name-part></tp:taxon-name></italic> Allegro &amp; Sciaky <bold>62</bold> <italic><tp:taxon-name><tp:taxon-name-part taxon-name-part-type="genus">Pterostichus</tp:taxon-name-part> <tp:taxon-name-part taxon-name-part-type="species">baenningeri</tp:taxon-name-part></tp:taxon-name></italic> Jedlička <bold>63</bold> <italic><tp:taxon-name><tp:taxon-name-part taxon-name-part-type="genus">Pterostichus</tp:taxon-name-part> <tp:taxon-name-part taxon-name-part-type="species">maitreya</tp:taxon-name-part></tp:taxon-name></italic> sp. n. <bold>64</bold> <italic><tp:taxon-name><tp:taxon-name-part taxon-name-part-type="genus">Pterostichus</tp:taxon-name-part> <tp:taxon-name-part taxon-name-part-type="species">liciniformis</tp:taxon-name-part></tp:taxon-name></italic> Csiki <bold>65</bold> <italic><tp:taxon-name><tp:taxon-name-part taxon-name-part-type="genus">Pterostichus</tp:taxon-name-part> <tp:taxon-name-part taxon-name-part-type="species">dimorphus</tp:taxon-name-part></tp:taxon-name></italic> sp. n. <bold>66</bold> <italic><tp:taxon-name><tp:taxon-name-part taxon-name-part-type="genus">Pterostichus</tp:taxon-name-part> <tp:taxon-name-part taxon-name-part-type="species">wangjiani</tp:taxon-name-part></tp:taxon-name></italic> sp. n. <bold>67</bold> <italic><tp:taxon-name><tp:taxon-name-part taxon-name-part-type="genus">Pterostichus</tp:taxon-name-part> <tp:taxon-name-part taxon-name-part-type="species">subtilissimus</tp:taxon-name-part></tp:taxon-name></italic> Sciaky <bold>68</bold> <italic><tp:taxon-name><tp:taxon-name-part taxon-name-part-type="genus">Pterostichus</tp:taxon-name-part> <tp:taxon-name-part taxon-name-part-type="species">beneshi</tp:taxon-name-part></tp:taxon-name></italic> Sciaky <bold>69</bold> <italic><tp:taxon-name><tp:taxon-name-part taxon-name-part-type="genus">Pterostichus</tp:taxon-name-part> <tp:taxon-name-part taxon-name-part-type="species">zoiai</tp:taxon-name-part></tp:taxon-name></italic> Sciaky <bold>70</bold> <italic><tp:taxon-name><tp:taxon-name-part taxon-name-part-type="genus">Pterostichus</tp:taxon-name-part> <tp:taxon-name-part taxon-name-part-type="species">xilingensis</tp:taxon-name-part></tp:taxon-name></italic> Allegro &amp; Sciaky. Scale bars: 0.5 mm (<bold>53–56</bold>); 0.2 mm (<bold>57–70</bold>).</p></caption><graphic xmlns:xlink="http://www.w3.org/1999/xlink" xlink:href="zookeys-536-001-g015.jpg" position="float" orientation="portrait" xlink:type="simple" id="oo_65148.jpg"/></fig><fig id="F16" position="float" orientation="portrait"><label>Figures 71–89.</label><caption><p><bold>A</bold> female tergum VIII <bold>B</bold> female sternum VIII. <bold>71</bold> <italic><tp:taxon-name><tp:taxon-name-part taxon-name-part-type="genus">Pterostichus</tp:taxon-name-part> <tp:taxon-name-part taxon-name-part-type="species">adelphus</tp:taxon-name-part></tp:taxon-name></italic> sp. n. <bold>72</bold> <italic><tp:taxon-name><tp:taxon-name-part taxon-name-part-type="genus">Pterostichus</tp:taxon-name-part> <tp:taxon-name-part taxon-name-part-type="species">cavazzutianus</tp:taxon-name-part></tp:taxon-name></italic> s. str. replacement name <bold>73</bold> <italic><tp:taxon-name><tp:taxon-name-part taxon-name-part-type="genus">Pterostichus</tp:taxon-name-part> <tp:taxon-name-part taxon-name-part-type="species">cavazzutianus</tp:taxon-name-part> <tp:taxon-name-part taxon-name-part-type="subspecies">mianningensis</tp:taxon-name-part></tp:taxon-name></italic> ssp. n. <bold>74</bold> <italic><tp:taxon-name><tp:taxon-name-part taxon-name-part-type="genus">Pterostichus</tp:taxon-name-part> <tp:taxon-name-part taxon-name-part-type="species">agilis</tp:taxon-name-part></tp:taxon-name></italic> Allegro &amp; Sciaky <bold>75</bold> <italic><tp:taxon-name><tp:taxon-name-part taxon-name-part-type="genus">Pterostichus</tp:taxon-name-part> <tp:taxon-name-part taxon-name-part-type="species">zhygealu</tp:taxon-name-part></tp:taxon-name></italic> sp. n. <bold>76</bold> <italic><tp:taxon-name><tp:taxon-name-part taxon-name-part-type="genus">Pterostichus</tp:taxon-name-part> <tp:taxon-name-part taxon-name-part-type="species">camelus</tp:taxon-name-part></tp:taxon-name></italic> sp. n. <bold>77</bold> <italic><tp:taxon-name><tp:taxon-name-part taxon-name-part-type="genus">Pterostichus</tp:taxon-name-part> <tp:taxon-name-part taxon-name-part-type="species">bullatus</tp:taxon-name-part></tp:taxon-name></italic> Allegro &amp; Sciaky <bold>78</bold> <italic><tp:taxon-name><tp:taxon-name-part taxon-name-part-type="genus">Pterostichus</tp:taxon-name-part> <tp:taxon-name-part taxon-name-part-type="species">baenningeri</tp:taxon-name-part></tp:taxon-name></italic> Jedlička <bold>79</bold> <italic><tp:taxon-name><tp:taxon-name-part taxon-name-part-type="genus">Pterostichus</tp:taxon-name-part> <tp:taxon-name-part taxon-name-part-type="species">maitreya</tp:taxon-name-part></tp:taxon-name></italic> sp. n. <bold>80</bold> <italic><tp:taxon-name><tp:taxon-name-part taxon-name-part-type="genus">Pterostichus</tp:taxon-name-part> <tp:taxon-name-part taxon-name-part-type="species">liciniformis</tp:taxon-name-part></tp:taxon-name></italic> Csiki <bold>81</bold> <italic><tp:taxon-name><tp:taxon-name-part taxon-name-part-type="genus">Pterostichus</tp:taxon-name-part> <tp:taxon-name-part taxon-name-part-type="species">dimorphus</tp:taxon-name-part></tp:taxon-name></italic> sp. n. <bold>82</bold> <italic><tp:taxon-name><tp:taxon-name-part taxon-name-part-type="genus">Pterostichus</tp:taxon-name-part> <tp:taxon-name-part taxon-name-part-type="species">wangjiani</tp:taxon-name-part></tp:taxon-name></italic> sp. n. <bold>83</bold> <italic><tp:taxon-name><tp:taxon-name-part taxon-name-part-type="genus">Pterostichus</tp:taxon-name-part> <tp:taxon-name-part taxon-name-part-type="species">tumulus</tp:taxon-name-part></tp:taxon-name></italic> sp. n. <bold>84</bold> <italic><tp:taxon-name><tp:taxon-name-part taxon-name-part-type="genus">Pterostichus</tp:taxon-name-part> <tp:taxon-name-part taxon-name-part-type="species">subtilissimus</tp:taxon-name-part></tp:taxon-name></italic> Sciaky <bold>85</bold> <italic><tp:taxon-name><tp:taxon-name-part taxon-name-part-type="genus">Pterostichus</tp:taxon-name-part> <tp:taxon-name-part taxon-name-part-type="species">pohnerti</tp:taxon-name-part></tp:taxon-name></italic> Jedlička <bold>86</bold> <italic><tp:taxon-name><tp:taxon-name-part taxon-name-part-type="genus">Pterostichus</tp:taxon-name-part> <tp:taxon-name-part taxon-name-part-type="species">xilingensis</tp:taxon-name-part></tp:taxon-name></italic> Allegro &amp; Sciaky <bold>87</bold> <italic><tp:taxon-name><tp:taxon-name-part taxon-name-part-type="genus">Pterostichus</tp:taxon-name-part> <tp:taxon-name-part taxon-name-part-type="species">beneshi</tp:taxon-name-part></tp:taxon-name></italic> Sciaky <bold>88</bold> <italic><tp:taxon-name><tp:taxon-name-part taxon-name-part-type="genus">Pterostichus</tp:taxon-name-part> <tp:taxon-name-part taxon-name-part-type="species">zoiai</tp:taxon-name-part></tp:taxon-name></italic> Sciaky <bold>89</bold> <tp:taxon-name><tp:taxon-name-part taxon-name-part-type="genus">Pterostichus</tp:taxon-name-part> (<tp:taxon-name-part taxon-name-part-type="subgenus">Morphohaptoderus</tp:taxon-name-part>) <tp:taxon-name-part taxon-name-part-type="species">schuelkei</tp:taxon-name-part></tp:taxon-name> Sciaky &amp; Wrase. Scale bar: 0.5 mm.</p></caption><graphic xmlns:xlink="http://www.w3.org/1999/xlink" xlink:href="zookeys-536-001-g016.jpg" position="float" orientation="portrait" xlink:type="simple" id="oo_65149.jpg"/></fig><fig id="F17" position="float" orientation="portrait"><label>Figures 90–101.</label><caption><p>Pronotum hind angle and basal area of <italic><tp:taxon-name><tp:taxon-name-part taxon-name-part-type="genus">Pterostichus</tp:taxon-name-part></tp:taxon-name> (<tp:taxon-name><tp:taxon-name-part taxon-name-part-type="subgenus">Circinatus</tp:taxon-name-part></tp:taxon-name>)</italic> spp. <bold>90</bold> <italic><tp:taxon-name><tp:taxon-name-part taxon-name-part-type="genus">Pterostichus</tp:taxon-name-part> <tp:taxon-name-part taxon-name-part-type="species">adelphus</tp:taxon-name-part></tp:taxon-name></italic> sp. n. <bold>91</bold> <italic><tp:taxon-name><tp:taxon-name-part taxon-name-part-type="genus">Pterostichus</tp:taxon-name-part> <tp:taxon-name-part taxon-name-part-type="species">cavazzutianus</tp:taxon-name-part></tp:taxon-name></italic> s. str. replacement name <bold>92</bold> <italic><tp:taxon-name><tp:taxon-name-part taxon-name-part-type="genus">Pterostichus</tp:taxon-name-part> <tp:taxon-name-part taxon-name-part-type="species">cavazzutianus</tp:taxon-name-part> <tp:taxon-name-part taxon-name-part-type="subspecies">mianningensis</tp:taxon-name-part></tp:taxon-name></italic> ssp. n. <bold>93</bold> <italic><tp:taxon-name><tp:taxon-name-part taxon-name-part-type="genus">Pterostichus</tp:taxon-name-part> <tp:taxon-name-part taxon-name-part-type="species">agilis</tp:taxon-name-part></tp:taxon-name></italic> Allegro &amp; Sciaky <bold>94</bold> <italic><tp:taxon-name><tp:taxon-name-part taxon-name-part-type="genus">Pterostichus</tp:taxon-name-part> <tp:taxon-name-part taxon-name-part-type="species">zhygealu</tp:taxon-name-part></tp:taxon-name></italic> sp. n. <bold>95</bold> <italic><tp:taxon-name><tp:taxon-name-part taxon-name-part-type="genus">Pterostichus</tp:taxon-name-part> <tp:taxon-name-part taxon-name-part-type="species">camelus</tp:taxon-name-part></tp:taxon-name></italic> sp. n. <bold>96</bold> <italic><tp:taxon-name><tp:taxon-name-part taxon-name-part-type="genus">Pterostichus</tp:taxon-name-part> <tp:taxon-name-part taxon-name-part-type="species">bullatus</tp:taxon-name-part></tp:taxon-name></italic> Allegro &amp; Sciaky <bold>97</bold> <italic><tp:taxon-name><tp:taxon-name-part taxon-name-part-type="genus">Pterostichus</tp:taxon-name-part> <tp:taxon-name-part taxon-name-part-type="species">ailaoicus</tp:taxon-name-part></tp:taxon-name></italic> sp. n. <bold>98</bold> <italic><tp:taxon-name><tp:taxon-name-part taxon-name-part-type="genus">Pterostichus</tp:taxon-name-part> <tp:taxon-name-part taxon-name-part-type="species">baenningeri</tp:taxon-name-part></tp:taxon-name></italic> Jedlička <bold>99</bold> <italic><tp:taxon-name><tp:taxon-name-part taxon-name-part-type="genus">Pterostichus</tp:taxon-name-part> <tp:taxon-name-part taxon-name-part-type="species">maitreya</tp:taxon-name-part></tp:taxon-name></italic> sp. n. <bold>100</bold> <italic><tp:taxon-name><tp:taxon-name-part taxon-name-part-type="genus">Pterostichus</tp:taxon-name-part> <tp:taxon-name-part taxon-name-part-type="species">miao</tp:taxon-name-part></tp:taxon-name></italic> sp. n. <bold>101</bold> <italic><tp:taxon-name><tp:taxon-name-part taxon-name-part-type="genus">Pterostichus</tp:taxon-name-part> <tp:taxon-name-part taxon-name-part-type="species">yan</tp:taxon-name-part></tp:taxon-name></italic> sp. n. Scale bar: 0.5 mm.</p></caption><graphic xmlns:xlink="http://www.w3.org/1999/xlink" xlink:href="zookeys-536-001-g017.jpg" position="float" orientation="portrait" xlink:type="simple" id="oo_65150.jpg"/></fig><fig id="F20" position="float" orientation="portrait"><label>Figures 126–138.</label><caption><p>Characters of <italic><tp:taxon-name><tp:taxon-name-part taxon-name-part-type="subgenus">Circinatus</tp:taxon-name-part></tp:taxon-name></italic>. <bold>126–127</bold> Species removed from <italic><tp:taxon-name><tp:taxon-name-part taxon-name-part-type="subgenus">Circinatus</tp:taxon-name-part></tp:taxon-name></italic> <bold>A</bold> habitus <bold>B</bold> left lateral view of median lobe <bold>C</bold> dorsal view of median lobe <bold>D</bold> right paramere. <bold>126</bold> <tp:taxon-name><tp:taxon-name-part taxon-name-part-type="genus">Pterostichus</tp:taxon-name-part> (<tp:taxon-name-part taxon-name-part-type="subgenus">Morphohaptoderus</tp:taxon-name-part>) <tp:taxon-name-part taxon-name-part-type="species">schuelkei</tp:taxon-name-part></tp:taxon-name> Sciaky &amp; Wrase, holotype (<bold>A</bold>), locality: Houzhenzi <bold>127</bold> <tp:taxon-name><tp:taxon-name-part taxon-name-part-type="genus">Pterostichus</tp:taxon-name-part> (<tp:taxon-name-part taxon-name-part-type="subgenus">Morphohaptoderus</tp:taxon-name-part>) <tp:taxon-name-part taxon-name-part-type="species">wenxianensis</tp:taxon-name-part></tp:taxon-name> Allegro &amp; Sciaky, holotype <bold>128</bold> Habitus, an aberrant specimen of <italic><tp:taxon-name><tp:taxon-name-part taxon-name-part-type="genus">Pterostichus</tp:taxon-name-part> <tp:taxon-name-part taxon-name-part-type="species">bullatus</tp:taxon-name-part></tp:taxon-name></italic> Allegro &amp; Sciaky <bold>129–132</bold> Elytral microsculpture <bold>129</bold> granular microsculpture in female of <italic><tp:taxon-name><tp:taxon-name-part taxon-name-part-type="genus">Pterostichus</tp:taxon-name-part> <tp:taxon-name-part taxon-name-part-type="species">dimorphus</tp:taxon-name-part></tp:taxon-name></italic> sp. n. <bold>130</bold> isodiametric microsculpture in male of <italic><tp:taxon-name><tp:taxon-name-part taxon-name-part-type="genus">Pterostichus</tp:taxon-name-part> <tp:taxon-name-part taxon-name-part-type="species">dimorphus</tp:taxon-name-part></tp:taxon-name></italic> sp. n. <bold>131</bold> transversal microsculpture in <italic><tp:taxon-name><tp:taxon-name-part taxon-name-part-type="genus">Pterostichus</tp:taxon-name-part> <tp:taxon-name-part taxon-name-part-type="species">wangjiani</tp:taxon-name-part></tp:taxon-name></italic> sp. n. <bold>132</bold> linear microsculpture in <italic><tp:taxon-name><tp:taxon-name-part taxon-name-part-type="genus">Pterostichus</tp:taxon-name-part> <tp:taxon-name-part taxon-name-part-type="species">maitreya</tp:taxon-name-part></tp:taxon-name></italic> sp. n. <bold>133–134</bold> Ventral view of median lobe, showing ventral opening of apical orifice <bold>133</bold> <italic><tp:taxon-name><tp:taxon-name-part taxon-name-part-type="genus">Pterostichus</tp:taxon-name-part> <tp:taxon-name-part taxon-name-part-type="species">dimorphus</tp:taxon-name-part></tp:taxon-name></italic> sp. n. <bold>134</bold> <italic><tp:taxon-name><tp:taxon-name-part taxon-name-part-type="genus">Pterostichus</tp:taxon-name-part> <tp:taxon-name-part taxon-name-part-type="species">wangjiani</tp:taxon-name-part></tp:taxon-name></italic> sp. n. <bold>135</bold> Pronotum of <italic><tp:taxon-name><tp:taxon-name-part taxon-name-part-type="genus">Pterostichus</tp:taxon-name-part> <tp:taxon-name-part taxon-name-part-type="species">adelphus</tp:taxon-name-part></tp:taxon-name></italic> sp. n. <bold>136</bold> pronotum of <italic><tp:taxon-name><tp:taxon-name-part taxon-name-part-type="genus">Pterostichus</tp:taxon-name-part> <tp:taxon-name-part taxon-name-part-type="species">wangjiani</tp:taxon-name-part></tp:taxon-name></italic> sp. n. <bold>137</bold> Hind leg of <tp:taxon-name><tp:taxon-name-part taxon-name-part-type="genus">Pterostichus</tp:taxon-name-part> (<tp:taxon-name-part taxon-name-part-type="subgenus">Morphohaptoderus</tp:taxon-name-part>) <tp:taxon-name-part taxon-name-part-type="species">schuelkei</tp:taxon-name-part></tp:taxon-name> Sciaky &amp; Wrase, showing three setae on metacoxa <bold>138</bold> Stylomere of female ovipositor of <italic><tp:taxon-name><tp:taxon-name-part taxon-name-part-type="genus">Pterostichus</tp:taxon-name-part> <tp:taxon-name-part taxon-name-part-type="species">pohnerti</tp:taxon-name-part></tp:taxon-name></italic> Jedlička, <bold>A</bold> dorsal view <bold>B</bold> outer lateral view <bold>C</bold> ventral view. Scale bars: 2.0 mm (<bold>126A, 127A, 128</bold>), 0.5 mm (<bold>126B, 126C, 127B, 127C, 133, 134</bold>), 0.2 mm (<bold>126D, 127D</bold>), 0.05 mm (<bold>129–132</bold>).</p></caption><graphic xmlns:xlink="http://www.w3.org/1999/xlink" xlink:href="zookeys-536-001-g020.jpg" position="float" orientation="portrait" xlink:type="simple" id="oo_65153.jpg"/></fig><fig id="F21" position="float" orientation="portrait"><label>Maps 1–3.</label><graphic xmlns:xlink="http://www.w3.org/1999/xlink" xlink:href="zookeys-536-001-g021.jpg" position="float" orientation="portrait" xlink:type="simple" id="oo_65133.jpg"/></fig></tp:treatment-sec></tp:taxon-treatment>
