# Supplementary material for: The genus Pterostichus in China II: the subgenus Circinatus Sciaky, a species revision and phylogeny (Carabidae, Pterostichini)
Source: Zookeys. 2015 Nov 16;(536):1–92. doi: 10.3897/zookeys.536.5982 (PMC4714036; doi:10.3897/zookeys.536.5982)
Supplement: XML Treatment for Pterostichus (Circinatus) ailaoicus [file zookeys.536.5982-treatment3.xml]

<!DOCTYPE tp:taxon-treatment
  PUBLIC "-//TaxonX//DTD Taxonomic Treatment Publishing DTD v0 20100105//EN" "tax-treatment-NSO.dtd">
<tp:taxon-treatment xmlns:tp="http://www.plazi.org/taxpub"><tp:treatment-meta><kwd-group><label>Taxon classification</label><kwd><named-content content-type="kingdom">Animalia</named-content></kwd><kwd><named-content content-type="order">Coleoptera</named-content></kwd><kwd><named-content content-type="family">Carabidae</named-content></kwd></kwd-group><mixed-citation publication-type="journal"><person-group><name><surname>Shi</surname><given-names>Hongliang</given-names></name><name><surname>Liang</surname><given-names>Hongbin</given-names></name></person-group><article-title>The genus <italic><tp:taxon-name><tp:taxon-name-part taxon-name-part-type="genus">Pterostichus</tp:taxon-name-part></tp:taxon-name></italic> in China II: the subgenus <italic><tp:taxon-name><tp:taxon-name-part taxon-name-part-type="subgenus">Circinatus</tp:taxon-name-part></tp:taxon-name></italic> Sciaky, a species revision and phylogeny (<tp:taxon-name><tp:taxon-name-part taxon-name-part-type="family">Carabidae</tp:taxon-name-part></tp:taxon-name>, <tp:taxon-name><tp:taxon-name-part taxon-name-part-type="tribe">Pterostichini</tp:taxon-name-part></tp:taxon-name>)</article-title><source>Zookeys</source><day>16</day><month>11</month><year>2015</year><volume>2015</volume><issue>536</issue><fpage>1</fpage><lpage>92</lpage><pub-id pub-id-type="doi">10.3897/zookeys.536.5982</pub-id></mixed-citation></tp:treatment-meta><tp:nomenclature><tp:taxon-name>
                            <tp:taxon-name-part taxon-name-part-type="genus">Pterostichus</tp:taxon-name-part>
                            (<tp:taxon-name-part taxon-name-part-type="subgenus">Circinatus</tp:taxon-name-part>)
                            <tp:taxon-name-part taxon-name-part-type="species">ailaoicus</tp:taxon-name-part>
                            <object-id xmlns:xlink="http://www.w3.org/1999/xlink" content-type="zoobank" xlink:type="simple">http://zoobank.org/D7ECDAEE-BB43-4C4A-B668-875E6B2540F2</object-id>
                            <object-id xmlns:xlink="http://www.w3.org/1999/xlink" content-type="common name" xlink:type="simple">Chinese common name: 哀牢通缘步甲 (Āi Láo Tōng Yuán Bù Jiă)</object-id>
                        </tp:taxon-name><tp:taxon-status xmlns:xlink="http://www.w3.org/1999/xlink" xlink:type="simple">sp. n.</tp:taxon-status><xref ref-type="fig" rid="F5">Figures 11</xref><xref ref-type="fig" rid="F8">, 29</xref><xref ref-type="fig" rid="F17">, 97</xref><!--PageBreak--><!--PageBreak--></tp:nomenclature><tp:treatment-sec sec-type="Type locality"><title>Type locality.</title><p>Yunnan: Xinping County, Jinshan pass in Ailao mountain (= Ailaoshan) (<named-content xmlns:xlink="http://www.w3.org/1999/xlink" content-type="dwc:verbatimCoordinates" xlink:type="simple">N23.947°, E101.499°</named-content>), altitude 2351 m.</p></tp:treatment-sec><tp:treatment-sec sec-type="type material"><title>Type material.</title><p><bold>Holotype</bold> (<abbrev xmlns:xlink="http://www.w3.org/1999/xlink" content-type="institution" xlink:title="Institute of Zoology, Chinese Academy of Science, Beijing, China" xlink:type="simple">IZAS</abbrev>): male, body length = 10.9 mm, board mounted, genitalia dissected and glued on plastic film pinned under specimen, “CHINA, Yunnan, Xinping / county, Jinshan pass in Ailao / mount range, 2010.IX.14 / YANG Xiaodong lgt. / B10y5006, C.C.C.C.”; “<named-content xmlns:xlink="http://www.w3.org/1999/xlink" content-type="dwc:verbatimCoordinates" xlink:type="simple">N23°56.849’ / E101°29.993’</named-content> 2351 m / daytime, mixed forest, in or on dead log”; “HOLOTYPE ♂/ Pterostichus (Circinatus) / ailaoicus new species / des. SHI H.L. 2015” [red label].</p></tp:treatment-sec><tp:treatment-sec sec-type="Diagnosis"><title>Diagnosis.</title><p>Pronotum with single mid-lateral seta; posterior seta located almost at hind angle; hind angle forming indistinct obtuse angle, lateral margin straight before hind angle; elytral microsculpture almost invisible; elytral shoulder angle distinct; males with two large tubercles on terminal sternum; tubercles close to each other, distance between tubercles less than distance between setae on penultimate sternum; fifth tarsomeres glabrous beneath. Apical lamella of aedeagus long, its length approx 2.1 times basal width, apex widened, with a small tooth on right margin. Comparisons between similar species are given in Table <xref ref-type="table" rid="T1">1</xref> under <italic><tp:taxon-name><tp:taxon-name-part taxon-name-part-type="genus">Pterostichus</tp:taxon-name-part> <tp:taxon-name-part taxon-name-part-type="species">maitreya</tp:taxon-name-part></tp:taxon-name></italic> sp. n.</p><table-wrap id="T1" position="float" orientation="portrait"><label>Table 1.</label><caption><p>Comparisons for <italic><tp:taxon-name><tp:taxon-name-part taxon-name-part-type="genus">Pterostichus</tp:taxon-name-part> <tp:taxon-name-part taxon-name-part-type="species">maitreya</tp:taxon-name-part></tp:taxon-name></italic>, <italic><tp:taxon-name><tp:taxon-name-part taxon-name-part-type="genus">Pterostichus</tp:taxon-name-part> <tp:taxon-name-part taxon-name-part-type="species">baenningeri</tp:taxon-name-part></tp:taxon-name></italic>, <italic><tp:taxon-name><tp:taxon-name-part taxon-name-part-type="genus">Pterostichus</tp:taxon-name-part> <tp:taxon-name-part taxon-name-part-type="species">yan</tp:taxon-name-part></tp:taxon-name></italic>, <italic><tp:taxon-name><tp:taxon-name-part taxon-name-part-type="genus">Pterostichus</tp:taxon-name-part> <tp:taxon-name-part taxon-name-part-type="species">ailaoicus</tp:taxon-name-part></tp:taxon-name></italic> and <italic><tp:taxon-name><tp:taxon-name-part taxon-name-part-type="genus">Pterostichus</tp:taxon-name-part> <tp:taxon-name-part taxon-name-part-type="species">miao</tp:taxon-name-part></tp:taxon-name></italic>.</p></caption><table id="TID0EXZAK" rules="all"><tbody><tr><th rowspan="1" colspan="1">Characters / Species</th><th rowspan="1" colspan="1"><italic><tp:taxon-name><tp:taxon-name-part taxon-name-part-type="genus">Pterostichus</tp:taxon-name-part> <tp:taxon-name-part taxon-name-part-type="species">baenningeri</tp:taxon-name-part></tp:taxon-name></italic></th><th rowspan="1" colspan="1"><italic><tp:taxon-name><tp:taxon-name-part taxon-name-part-type="genus">Pterostichus</tp:taxon-name-part> <tp:taxon-name-part taxon-name-part-type="species">maitreya</tp:taxon-name-part></tp:taxon-name></italic></th><th rowspan="1" colspan="1"><italic><tp:taxon-name><tp:taxon-name-part taxon-name-part-type="genus">Pterostichus</tp:taxon-name-part> <tp:taxon-name-part taxon-name-part-type="species">miao</tp:taxon-name-part></tp:taxon-name></italic></th><th rowspan="1" colspan="1"><italic><tp:taxon-name><tp:taxon-name-part taxon-name-part-type="genus">Pterostichus</tp:taxon-name-part> <tp:taxon-name-part taxon-name-part-type="species">ailaoicus</tp:taxon-name-part></tp:taxon-name></italic></th><th rowspan="1" colspan="1"><italic><tp:taxon-name><tp:taxon-name-part taxon-name-part-type="genus">Pterostichus</tp:taxon-name-part> <tp:taxon-name-part taxon-name-part-type="species">yan</tp:taxon-name-part></tp:taxon-name></italic></th></tr><tr><td rowspan="1" colspan="1">fifth tarsomeres beneath</td><td rowspan="1" colspan="1">setose</td><td rowspan="1" colspan="1">glabrous</td><td rowspan="1" colspan="1">glabrous</td><td rowspan="1" colspan="1">glabrous</td><td rowspan="1" colspan="1">glabrous</td></tr><tr><td rowspan="1" colspan="1">pronotal hind angle</td><td rowspan="1" colspan="1">weakly angulate</td><td rowspan="1" colspan="1">weakly angulate</td><td rowspan="1" colspan="1">rounded</td><td rowspan="1" colspan="1">weakly angulate</td><td rowspan="1" colspan="1">rounded</td></tr><tr><td rowspan="1" colspan="1">pronotal lateral margin, before hind angle</td><td rowspan="1" colspan="1">straight</td><td rowspan="1" colspan="1">straight</td><td rowspan="1" colspan="1">sinuate</td><td rowspan="1" colspan="1">straight</td><td rowspan="1" colspan="1">straight</td></tr><tr><td rowspan="1" colspan="1">elytral shoulder angle</td><td rowspan="1" colspan="1">obtuse angle</td><td rowspan="1" colspan="1">obtuse angle</td><td rowspan="1" colspan="1">rounded</td><td rowspan="1" colspan="1">obtuse angle</td><td rowspan="1" colspan="1">obtuse angle</td></tr><tr><td rowspan="1" colspan="1">tubercles on terminal sternum</td><td rowspan="1" colspan="1">large</td><td rowspan="1" colspan="1">medium</td><td rowspan="1" colspan="1">small</td><td rowspan="1" colspan="1">large</td><td rowspan="1" colspan="1">small</td></tr><tr><td rowspan="1" colspan="1">apical lamella widened or narrowed to apex</td><td rowspan="1" colspan="1">neutral</td><td rowspan="1" colspan="1">widened</td><td rowspan="1" colspan="1">widened</td><td rowspan="1" colspan="1">widened</td><td rowspan="1" colspan="1">narrowed</td></tr><tr><td rowspan="1" colspan="1">apical lamella oriented left</td><td rowspan="1" colspan="1">yes</td><td rowspan="1" colspan="1">no</td><td rowspan="1" colspan="1">no</td><td rowspan="1" colspan="1">no</td><td rowspan="1" colspan="1">yes</td></tr><tr><td rowspan="1" colspan="1">apical lamella L/W</td><td rowspan="1" colspan="1">1.3</td><td rowspan="1" colspan="1">1.0</td><td rowspan="1" colspan="1">1.7</td><td rowspan="1" colspan="1">2.1</td><td rowspan="1" colspan="1">1.1</td></tr><tr><td rowspan="1" colspan="1">apical lamella dorsal side, whether grooved on base</td><td rowspan="1" colspan="1">grooved</td><td rowspan="1" colspan="1">grooved</td><td rowspan="1" colspan="1">ungrooved</td><td rowspan="1" colspan="1">ungrooved</td><td rowspan="1" colspan="1">grooved</td></tr><tr><td rowspan="1" colspan="1">locality</td><td rowspan="1" colspan="1">Chongqing</td><td rowspan="1" colspan="1">Guizhou</td><td rowspan="1" colspan="1">Guangxi</td><td rowspan="1" colspan="1">Yunnan</td><td rowspan="1" colspan="1">Hubei</td></tr></tbody></table></table-wrap><p>This new species is similar to <italic><tp:taxon-name><tp:taxon-name-part taxon-name-part-type="genus">Pterostichus</tp:taxon-name-part> <tp:taxon-name-part taxon-name-part-type="species">baenningeri</tp:taxon-name-part></tp:taxon-name></italic> in body size and form, pronotal shape, and male terminal sternum. Despite the significant differences in male genitalia (shape of apical lamella, see Figs <xref ref-type="fig" rid="F8">29B</xref> and <xref ref-type="fig" rid="F11">40B</xref>), they also differ in: (1) <italic><tp:taxon-name><tp:taxon-name-part taxon-name-part-type="genus">Pterostichus</tp:taxon-name-part> <tp:taxon-name-part taxon-name-part-type="species">ailaoicus</tp:taxon-name-part></tp:taxon-name></italic> sp. n. have the fifth tarsomeres glabrous beneath, but these are setose in <italic><tp:taxon-name><tp:taxon-name-part taxon-name-part-type="genus">Pterostichus</tp:taxon-name-part> <tp:taxon-name-part taxon-name-part-type="species">baenningeri</tp:taxon-name-part></tp:taxon-name></italic>; (2) <italic><tp:taxon-name><tp:taxon-name-part taxon-name-part-type="genus">Pterostichus</tp:taxon-name-part> <tp:taxon-name-part taxon-name-part-type="species">ailaoicus</tp:taxon-name-part></tp:taxon-name></italic> sp. n. have the two tubercles on the male terminal sternum close to each other, distance between tubercles less than the distance between setae on penultimate sternum; but in <italic><tp:taxon-name><tp:taxon-name-part taxon-name-part-type="genus">Pterostichus</tp:taxon-name-part> <tp:taxon-name-part taxon-name-part-type="species">baenningeri</tp:taxon-name-part></tp:taxon-name></italic>, distance between tubercles on terminal sternum is greater than the distance between setae on penultimate sternum.</p></tp:treatment-sec><tp:treatment-sec sec-type="Description"><title>Description.</title><p>Body form fairly elongate, body length 10.9 mm; dorsal side almost black, moderately shining, elytron with faint iridescent shine; mouthparts, antenna, tarsus, tibia, and apex of femur reddish brown; ventral side blackish. Elytral microsculpture weak, barely visible, linear. <bold>Head</bold>. Frons without punctures; antenna reaching elytron basal sixth; gena shorter than length of eye, briefly tumid behind eye. <bold>Pronotum</bold> round, lateral margin curved in middle, nearly straight before hind angle, widest at approx anterior two fifths; posterior margin a little narrower than anterior margin; PW/PL = 1.10; one mid-lateral seta present, located a little before greatest width; posterior seta close to but a little anterior to hind angle; hind angle forming indistinct obtuse angle; basal fovea shallow, faintly defined; inner groove subparallel to median line, not reaching posterior margin; outer groove completely vanished; outer area of inner groove flat; basal foveal area finely punctate along inner groove. <bold>Elytron</bold> oviform, with basal ridge almost straight; elytral shoulder moderately widened, shoulder angle between basal ridge and lateral margin forming obtuse angle, humeral tooth very <!--PageBreak-->small, not jutting out; intervals feebly convex; striae moderately deep, without punctures; scutellar stria short, apex free; third interval with two setigerous pores adjacent to second stria; umbilical pore series on ninth interval sparse in middle, composed of 16–17 pores (6, 1, 9–10). <bold>Ventral side</bold>. Proepisternum without punctures, mesepisternum and metepisternum finely punctate; penultimate sternum not modified; terminal sternum with two large tubercles vaguely defined, approx one third length of terminal sternum; tubercles located a little before middle of sternum, distance between tubercles less than distance between two setae on penultimate sternum; region between tubercles not depressed. <bold>Legs</bold>. Fifth tarsomeres glabrous beneath; males with apical half of mesotibia slightly widened, inner margin crenulate; first metatarsomere with distinct carina on outer surface, such carina superficial on full length of second metatarsomere. <bold>Male genitalia</bold>. Median lobe of male genitalia bent approx 90 degrees, apex gradually bent ventrally (Fig. <xref ref-type="fig" rid="F8">29A</xref>); ventral margin slightly curved in middle, weakly sinuate before apex; dorsal margin gradually curved; apical orifice large, slightly turned to left side, opened on ventral side; in lateral view, apical lamella very long, laminate with base slightly thickened, sinuate before apex, apex pointing apical-ventrally, its length approx one third length of apical orifice; in dorsal view, apical lamella located on right side of aedeagal apex, its base not grooved on dorsal surface; apical lamella long with rounded apex, length approx 2.1 times basal width, distinctly widened at approx apical third, with a small tooth on right margin (Fig. <xref ref-type="fig" rid="F8">29B</xref>). Right paramere straight and stout, apical half fusiform, slightly enlarged and then narrowed to apex, inner margin evenly curved before apex; length approx three times greatest width; apex obtuse (Fig. <xref ref-type="fig" rid="F8">29C</xref>). Endophallus not studied. Female genitalia unknown.</p></tp:treatment-sec><tp:treatment-sec sec-type="Distribution"><title>Distribution.</title><p>This species is known only from the holotype collected from Ailaoshan Mt. in Yunnan Province (Map <xref ref-type="fig" rid="F21">1</xref>). The altitude is 2351 m.</p></tp:treatment-sec><tp:treatment-sec sec-type="Etymology"><title>Etymology.</title><p>This new species is named for its type locality, Ailao Mountain.</p></tp:treatment-sec><tp:treatment-sec sec-type="Affinities"><title>Affinities.</title><p><italic><tp:taxon-name><tp:taxon-name-part taxon-name-part-type="genus">Pterostichus</tp:taxon-name-part> <tp:taxon-name-part taxon-name-part-type="species">ailaoicus</tp:taxon-name-part></tp:taxon-name></italic> sp. n. is close to <italic><tp:taxon-name><tp:taxon-name-part taxon-name-part-type="genus">Pterostichus</tp:taxon-name-part> <tp:taxon-name-part taxon-name-part-type="species">baenningeri</tp:taxon-name-part></tp:taxon-name></italic>, <italic><tp:taxon-name><tp:taxon-name-part taxon-name-part-type="genus">Pterostichus</tp:taxon-name-part> <tp:taxon-name-part taxon-name-part-type="species">maitreya</tp:taxon-name-part></tp:taxon-name></italic> sp. n., <italic><tp:taxon-name><tp:taxon-name-part taxon-name-part-type="genus">Pterostichus</tp:taxon-name-part> <tp:taxon-name-part taxon-name-part-type="species">miao</tp:taxon-name-part></tp:taxon-name></italic> sp. n., and <italic><tp:taxon-name><tp:taxon-name-part taxon-name-part-type="genus">Pterostichus</tp:taxon-name-part> <tp:taxon-name-part taxon-name-part-type="species">yan</tp:taxon-name-part></tp:taxon-name></italic> sp. n. in their similarities of male terminal sternum and male genitalia.</p></tp:treatment-sec><tp:treatment-sec><!--Section generated to contain objects referenced in tp:taxon-treatment.--><fig id="F5" position="float" orientation="portrait"><label>Figures 10–15.</label><caption><p>Habitus of <italic><tp:taxon-name><tp:taxon-name-part taxon-name-part-type="genus">Pterostichus</tp:taxon-name-part></tp:taxon-name> (<tp:taxon-name><tp:taxon-name-part taxon-name-part-type="subgenus">Circinatus</tp:taxon-name-part></tp:taxon-name>)</italic> spp. <bold>10</bold> <italic><tp:taxon-name><tp:taxon-name-part taxon-name-part-type="genus">Pterostichus</tp:taxon-name-part> <tp:taxon-name-part taxon-name-part-type="species">bullatus</tp:taxon-name-part></tp:taxon-name></italic> Allegro &amp; Sciaky <bold>11</bold> <italic><tp:taxon-name><tp:taxon-name-part taxon-name-part-type="genus">Pterostichus</tp:taxon-name-part> <tp:taxon-name-part taxon-name-part-type="species">ailaoicus</tp:taxon-name-part></tp:taxon-name></italic> sp. n., holotype <bold>12</bold> <italic><tp:taxon-name><tp:taxon-name-part taxon-name-part-type="genus">Pterostichus</tp:taxon-name-part> <tp:taxon-name-part taxon-name-part-type="species">baenningeri</tp:taxon-name-part></tp:taxon-name></italic> Jedlička, lectotype <bold>13</bold> <italic><tp:taxon-name><tp:taxon-name-part taxon-name-part-type="genus">Pterostichus</tp:taxon-name-part> <tp:taxon-name-part taxon-name-part-type="species">maitreya</tp:taxon-name-part></tp:taxon-name></italic> sp. n., holotype <bold>14</bold> <italic><tp:taxon-name><tp:taxon-name-part taxon-name-part-type="genus">Pterostichus</tp:taxon-name-part> <tp:taxon-name-part taxon-name-part-type="species">miao</tp:taxon-name-part></tp:taxon-name></italic> sp. n., holotype <bold>15</bold> <italic><tp:taxon-name><tp:taxon-name-part taxon-name-part-type="genus">Pterostichus</tp:taxon-name-part> <tp:taxon-name-part taxon-name-part-type="species">yan</tp:taxon-name-part></tp:taxon-name></italic> sp. n., holotype. Scale bar: 2.0 mm.</p></caption><graphic xmlns:xlink="http://www.w3.org/1999/xlink" xlink:href="zookeys-536-001-g005.jpg" position="float" orientation="portrait" xlink:type="simple" id="oo_65138.jpg"/></fig><fig id="F8" position="float" orientation="portrait"><label>Figures 28–33.</label><caption><p>Male genitalia of <italic><tp:taxon-name><tp:taxon-name-part taxon-name-part-type="genus">Pterostichus</tp:taxon-name-part></tp:taxon-name> (<tp:taxon-name><tp:taxon-name-part taxon-name-part-type="subgenus">Circinatus</tp:taxon-name-part></tp:taxon-name>)</italic> spp.; <bold>A</bold> left lateral view of median lobe <bold>B</bold> dorsal view of median lobe <bold>C</bold> right paramere <bold>28</bold> <italic><tp:taxon-name><tp:taxon-name-part taxon-name-part-type="genus">Pterostichus</tp:taxon-name-part> <tp:taxon-name-part taxon-name-part-type="species">camelus</tp:taxon-name-part></tp:taxon-name></italic> sp. n., holotype <bold>29</bold> <italic><tp:taxon-name><tp:taxon-name-part taxon-name-part-type="genus">Pterostichus</tp:taxon-name-part> <tp:taxon-name-part taxon-name-part-type="species">ailaoicus</tp:taxon-name-part></tp:taxon-name></italic> sp. n., holotype <bold>30</bold> <italic><tp:taxon-name><tp:taxon-name-part taxon-name-part-type="genus">Pterostichus</tp:taxon-name-part> <tp:taxon-name-part taxon-name-part-type="species">miao</tp:taxon-name-part></tp:taxon-name></italic> sp. n. holotype <bold>31</bold> <italic><tp:taxon-name><tp:taxon-name-part taxon-name-part-type="genus">Pterostichus</tp:taxon-name-part> <tp:taxon-name-part taxon-name-part-type="species">yan</tp:taxon-name-part></tp:taxon-name></italic> sp. n., holotype <bold>32</bold> <italic><tp:taxon-name><tp:taxon-name-part taxon-name-part-type="genus">Pterostichus</tp:taxon-name-part> <tp:taxon-name-part taxon-name-part-type="species">tumulus</tp:taxon-name-part></tp:taxon-name></italic> sp. n., holotype <bold>33</bold> <italic><tp:taxon-name><tp:taxon-name-part taxon-name-part-type="genus">Pterostichus</tp:taxon-name-part> <tp:taxon-name-part taxon-name-part-type="species">dentifer</tp:taxon-name-part></tp:taxon-name></italic> Allegro &amp; Sciaky, holotype. Scale bars: 0.5 mm (<bold>A, B</bold>); 0.2 mm (<bold>C</bold>).</p></caption><graphic xmlns:xlink="http://www.w3.org/1999/xlink" xlink:href="zookeys-536-001-g008.jpg" position="float" orientation="portrait" xlink:type="simple" id="oo_65141.jpg"/></fig><fig id="F17" position="float" orientation="portrait"><label>Figures 90–101.</label><caption><p>Pronotum hind angle and basal area of <italic><tp:taxon-name><tp:taxon-name-part taxon-name-part-type="genus">Pterostichus</tp:taxon-name-part></tp:taxon-name> (<tp:taxon-name><tp:taxon-name-part taxon-name-part-type="subgenus">Circinatus</tp:taxon-name-part></tp:taxon-name>)</italic> spp. <bold>90</bold> <italic><tp:taxon-name><tp:taxon-name-part taxon-name-part-type="genus">Pterostichus</tp:taxon-name-part> <tp:taxon-name-part taxon-name-part-type="species">adelphus</tp:taxon-name-part></tp:taxon-name></italic> sp. n. <bold>91</bold> <italic><tp:taxon-name><tp:taxon-name-part taxon-name-part-type="genus">Pterostichus</tp:taxon-name-part> <tp:taxon-name-part taxon-name-part-type="species">cavazzutianus</tp:taxon-name-part></tp:taxon-name></italic> s. str. replacement name <bold>92</bold> <italic><tp:taxon-name><tp:taxon-name-part taxon-name-part-type="genus">Pterostichus</tp:taxon-name-part> <tp:taxon-name-part taxon-name-part-type="species">cavazzutianus</tp:taxon-name-part> <tp:taxon-name-part taxon-name-part-type="subspecies">mianningensis</tp:taxon-name-part></tp:taxon-name></italic> ssp. n. <bold>93</bold> <italic><tp:taxon-name><tp:taxon-name-part taxon-name-part-type="genus">Pterostichus</tp:taxon-name-part> <tp:taxon-name-part taxon-name-part-type="species">agilis</tp:taxon-name-part></tp:taxon-name></italic> Allegro &amp; Sciaky <bold>94</bold> <italic><tp:taxon-name><tp:taxon-name-part taxon-name-part-type="genus">Pterostichus</tp:taxon-name-part> <tp:taxon-name-part taxon-name-part-type="species">zhygealu</tp:taxon-name-part></tp:taxon-name></italic> sp. n. <bold>95</bold> <italic><tp:taxon-name><tp:taxon-name-part taxon-name-part-type="genus">Pterostichus</tp:taxon-name-part> <tp:taxon-name-part taxon-name-part-type="species">camelus</tp:taxon-name-part></tp:taxon-name></italic> sp. n. <bold>96</bold> <italic><tp:taxon-name><tp:taxon-name-part taxon-name-part-type="genus">Pterostichus</tp:taxon-name-part> <tp:taxon-name-part taxon-name-part-type="species">bullatus</tp:taxon-name-part></tp:taxon-name></italic> Allegro &amp; Sciaky <bold>97</bold> <italic><tp:taxon-name><tp:taxon-name-part taxon-name-part-type="genus">Pterostichus</tp:taxon-name-part> <tp:taxon-name-part taxon-name-part-type="species">ailaoicus</tp:taxon-name-part></tp:taxon-name></italic> sp. n. <bold>98</bold> <italic><tp:taxon-name><tp:taxon-name-part taxon-name-part-type="genus">Pterostichus</tp:taxon-name-part> <tp:taxon-name-part taxon-name-part-type="species">baenningeri</tp:taxon-name-part></tp:taxon-name></italic> Jedlička <bold>99</bold> <italic><tp:taxon-name><tp:taxon-name-part taxon-name-part-type="genus">Pterostichus</tp:taxon-name-part> <tp:taxon-name-part taxon-name-part-type="species">maitreya</tp:taxon-name-part></tp:taxon-name></italic> sp. n. <bold>100</bold> <italic><tp:taxon-name><tp:taxon-name-part taxon-name-part-type="genus">Pterostichus</tp:taxon-name-part> <tp:taxon-name-part taxon-name-part-type="species">miao</tp:taxon-name-part></tp:taxon-name></italic> sp. n. <bold>101</bold> <italic><tp:taxon-name><tp:taxon-name-part taxon-name-part-type="genus">Pterostichus</tp:taxon-name-part> <tp:taxon-name-part taxon-name-part-type="species">yan</tp:taxon-name-part></tp:taxon-name></italic> sp. n. Scale bar: 0.5 mm.</p></caption><graphic xmlns:xlink="http://www.w3.org/1999/xlink" xlink:href="zookeys-536-001-g017.jpg" position="float" orientation="portrait" xlink:type="simple" id="oo_65150.jpg"/></fig><fig id="F11" position="float" orientation="portrait"><label>Figures 40–42.</label><caption><p>Male genitalia of <italic><tp:taxon-name><tp:taxon-name-part taxon-name-part-type="genus">Pterostichus</tp:taxon-name-part></tp:taxon-name> (<tp:taxon-name><tp:taxon-name-part taxon-name-part-type="subgenus">Circinatus</tp:taxon-name-part></tp:taxon-name>)</italic> spp.; <bold>A</bold> left lateral view of median lobe <bold>B</bold> dorsal view of median lobe <bold>C</bold> right paramere <bold>D</bold> left lateral view of endophallus <bold>E</bold> right lateral view of endophallus <bold>F</bold> ventral view of endophallus <bold>40</bold> <italic><tp:taxon-name><tp:taxon-name-part taxon-name-part-type="genus">Pterostichus</tp:taxon-name-part> <tp:taxon-name-part taxon-name-part-type="species">baenningeri</tp:taxon-name-part></tp:taxon-name></italic> Jedlička, locality: Jinfoshan <bold>41</bold> <italic><tp:taxon-name><tp:taxon-name-part taxon-name-part-type="genus">Pterostichus</tp:taxon-name-part> <tp:taxon-name-part taxon-name-part-type="species">maitreya</tp:taxon-name-part></tp:taxon-name></italic> sp. n., holotype (<bold>A, B, C</bold>), paratype (<bold>D, E, F</bold>) <bold>42</bold> <italic><tp:taxon-name><tp:taxon-name-part taxon-name-part-type="genus">Pterostichus</tp:taxon-name-part> <tp:taxon-name-part taxon-name-part-type="species">liciniformis</tp:taxon-name-part></tp:taxon-name></italic> Csiki, locality: Lijiang. Abbreviations of endophallic lobes explained in description of each species. Scale bars: 0.5 mm (<bold>A, B, D, E, F</bold>); 0.2 mm (<bold>C</bold>).</p></caption><graphic xmlns:xlink="http://www.w3.org/1999/xlink" xlink:href="zookeys-536-001-g011.jpg" position="float" orientation="portrait" xlink:type="simple" id="oo_65144.jpg"/></fig><fig id="F21" position="float" orientation="portrait"><label>Maps 1–3.</label><graphic xmlns:xlink="http://www.w3.org/1999/xlink" xlink:href="zookeys-536-001-g021.jpg" position="float" orientation="portrait" xlink:type="simple" id="oo_65133.jpg"/></fig></tp:treatment-sec></tp:taxon-treatment>
