# Supplementary material for: The genus Pterostichus in China II: the subgenus Circinatus Sciaky, a species revision and phylogeny (Carabidae, Pterostichini)
Source: Zookeys. 2015 Nov 16;(536):1–92. doi: 10.3897/zookeys.536.5982 (PMC4714036; doi:10.3897/zookeys.536.5982)
Supplement: XML Treatment for Pterostichus (Circinatus) wangjiani [file zookeys.536.5982-treatment10.xml]

<!DOCTYPE tp:taxon-treatment
  PUBLIC "-//TaxonX//DTD Taxonomic Treatment Publishing DTD v0 20100105//EN" "tax-treatment-NSO.dtd">
<tp:taxon-treatment xmlns:tp="http://www.plazi.org/taxpub"><tp:treatment-meta><kwd-group><label>Taxon classification</label><kwd><named-content content-type="kingdom">Animalia</named-content></kwd><kwd><named-content content-type="order">Coleoptera</named-content></kwd><kwd><named-content content-type="family">Carabidae</named-content></kwd></kwd-group><mixed-citation publication-type="journal"><person-group><name><surname>Shi</surname><given-names>Hongliang</given-names></name><name><surname>Liang</surname><given-names>Hongbin</given-names></name></person-group><article-title>The genus <italic><tp:taxon-name><tp:taxon-name-part taxon-name-part-type="genus">Pterostichus</tp:taxon-name-part></tp:taxon-name></italic> in China II: the subgenus <italic><tp:taxon-name><tp:taxon-name-part taxon-name-part-type="subgenus">Circinatus</tp:taxon-name-part></tp:taxon-name></italic> Sciaky, a species revision and phylogeny (<tp:taxon-name><tp:taxon-name-part taxon-name-part-type="family">Carabidae</tp:taxon-name-part></tp:taxon-name>, <tp:taxon-name><tp:taxon-name-part taxon-name-part-type="tribe">Pterostichini</tp:taxon-name-part></tp:taxon-name>)</article-title><source>Zookeys</source><day>16</day><month>11</month><year>2015</year><volume>2015</volume><issue>536</issue><fpage>1</fpage><lpage>92</lpage><pub-id pub-id-type="doi">10.3897/zookeys.536.5982</pub-id></mixed-citation></tp:treatment-meta><tp:nomenclature><tp:taxon-name>
                            <tp:taxon-name-part taxon-name-part-type="genus">Pterostichus</tp:taxon-name-part>
                            (<tp:taxon-name-part taxon-name-part-type="subgenus">Circinatus</tp:taxon-name-part>)
                            <tp:taxon-name-part taxon-name-part-type="species">wangjiani</tp:taxon-name-part>
                            <object-id xmlns:xlink="http://www.w3.org/1999/xlink" content-type="zoobank" xlink:type="simple">http://zoobank.org/F8F56D18-8C2C-4B9C-9C3B-6B7A065AB210</object-id>
                            <object-id xmlns:xlink="http://www.w3.org/1999/xlink" content-type="common name" xlink:type="simple">Chinese common name: 王剑通缘步甲 (Wáng Jiàn Tōng Yuán Bù Jiă)</object-id>
                        </tp:taxon-name><tp:taxon-status xmlns:xlink="http://www.w3.org/1999/xlink" xlink:type="simple">sp. n.</tp:taxon-status><xref ref-type="fig" rid="F6">Figures 19</xref><xref ref-type="fig" rid="F12">, 43</xref><xref ref-type="fig" rid="F15">, 66</xref><xref ref-type="fig" rid="F16">, 82</xref><xref ref-type="fig" rid="F18">, 104</xref><xref ref-type="fig" rid="F19">, 124</xref><xref ref-type="fig" rid="F20">, 134</xref><xref ref-type="fig" rid="F20">, 136</xref></tp:nomenclature><tp:treatment-sec sec-type="Type locality"><title>Type locality.</title><p>Yunnan: Dongchuan, Jiaozishan Mt. (also called Jiaozixueshan Mt.), <named-content xmlns:xlink="http://www.w3.org/1999/xlink" content-type="dwc:verbatimCoordinates" xlink:type="simple">N26.08475°, E102.87425°</named-content> – <named-content xmlns:xlink="http://www.w3.org/1999/xlink" content-type="dwc:verbatimCoordinates" xlink:type="simple">N26.08553°, E102.86436°</named-content>, altitude 3405–4223 m.</p><p>All three paratypes were collected by pitfall trap in one locality (<named-content xmlns:xlink="http://www.w3.org/1999/xlink" content-type="dwc:verbatimCoordinates" xlink:type="simple">N26.08383, E102.88794</named-content>, 3367 m). The holotype was collected under a stone along the way to the highest peak of Jiaozishan (3405–4223 m). It is presumed that the holotype was collected from middle-high altitude (ca. 3400–3700 m).</p></tp:treatment-sec><tp:treatment-sec sec-type="type material"><title>Type material.</title><p><bold>Holotype</bold> (<abbrev xmlns:xlink="http://www.w3.org/1999/xlink" content-type="institution" xlink:title="Institute of Zoology, Chinese Academy of Science, Beijing, China" xlink:type="simple">IZAS</abbrev>): male, body length = 10.5 mm, pin mounted, genitalia dissected and glued on plastic film pinned under specimen, “China, Yunnan, Dongchuan, / Fazhe, Jiaozishan Mt., way / from Xiaohai to The Peak; / <named-content xmlns:xlink="http://www.w3.org/1999/xlink" content-type="dwc:verbatimCoordinates" xlink:type="simple">N26.08475°, E102.87425°</named-content>- / <named-content xmlns:xlink="http://www.w3.org/1999/xlink" content-type="dwc:verbatimCoordinates" xlink:type="simple">N26.08553°, E102.86436°</named-content> “; “3405–4223 m, 2010.V.28; / Shi Hongliang, under stone. / Inst. of Zoology, <named-content xmlns:xlink="http://www.w3.org/1999/xlink" content-type="dwc:institutional_code" xlink:type="simple">CAS</named-content> / 东川轿子山小海至轿子顶”; “IOZ(E) 1891157"; “HOLOTYPE ♂/ Pterostichus (Circinatus) / wangjiani new species / des. SHI H.L. 2015” [red label]. <bold>Paratypes, a total of 1 male and 2 females</bold>: 1 male, 2 females (<abbrev xmlns:xlink="http://www.w3.org/1999/xlink" content-type="institution" xlink:title="Institute of Zoology, Chinese Academy of Science, Beijing, China" xlink:type="simple">IZAS</abbrev>): “China, Yunnan, Dongchuan, Fazhe, Jiaozishan Mt., way to Dahai; <named-content xmlns:xlink="http://www.w3.org/1999/xlink" content-type="dwc:verbatimCoordinates" xlink:type="simple">N26.08383, E102.88794</named-content>, 3367 m, 2010.V.28, pit fall trap, Shi Hongliang lgt.”.</p></tp:treatment-sec><tp:treatment-sec sec-type="Diagnosis"><title>Diagnosis.</title><p>Pronotum approx quadrate, with single mid-lateral seta; posterior seta close to hind angle, distance between seta and hind angle less than half distance between hind angle and inner basal foveal groove; hind angle forming obtuse angle; elytron with distinct microsculpture, transverse or isodiametric; males with terminal sternum strongly concave in middle, concavity occupying four fifths length of terminal sternum.</p><p>The new species can be distinguished from most other <italic><tp:taxon-name><tp:taxon-name-part taxon-name-part-type="subgenus">Circinatus</tp:taxon-name-part></tp:taxon-name></italic> species by the position of the pronotal hind seta (very close to hind angle), except for <italic><tp:taxon-name><tp:taxon-name-part taxon-name-part-type="genus">Pterostichus</tp:taxon-name-part> <tp:taxon-name-part taxon-name-part-type="species">baenningeri</tp:taxon-name-part></tp:taxon-name></italic> and its related four species (listed in table 1). <italic><tp:taxon-name><tp:taxon-name-part taxon-name-part-type="genus">Pterostichus</tp:taxon-name-part> <tp:taxon-name-part taxon-name-part-type="species">wangjiani</tp:taxon-name-part></tp:taxon-name></italic> sp. n. can be distinguished from them by different elytral microsculpture, as well as by the different male terminal sternum. <italic><tp:taxon-name><tp:taxon-name-part taxon-name-part-type="genus">Pterostichus</tp:taxon-name-part> <tp:taxon-name-part taxon-name-part-type="species">baenningeri</tp:taxon-name-part></tp:taxon-name></italic> and its related species all have two tubercles on male terminal sternum, but in <italic><tp:taxon-name><tp:taxon-name-part taxon-name-part-type="genus">Pterostichus</tp:taxon-name-part> <tp:taxon-name-part taxon-name-part-type="species">wangjiani</tp:taxon-name-part></tp:taxon-name></italic> sp. n., the terminal sternum is strongly concave and without such tubercles.</p></tp:treatment-sec><tp:treatment-sec sec-type="Description"><title>Description.</title><p>Body form relatively stout, relatively smaller species within subgenus, body length 9.5–10.5 mm; dorsal side blackish, moderately shining, elytron without iridescent shine; mouthparts, antenna, tarsus, and apex of tibia reddish brown; ventral side blackish. Both sexes with similar elytral microsculpture, isodiametric on disc, gradually turned to transverse on elytral apex and outer intervals. <bold>Head</bold>. Frons without punctures; antenna reaching elytron basal sixth; gena approx same length as eye, briefly tumid behind eye. <bold>Pronotum</bold> approx quadrate, lateral margin weakly curved, widest approx in middle; posterior margin a little narrower than anterior margin; PW/PL = 1.20–1.21; one mid-lateral seta present, a little before middle; posterior seta close to but a little distant from hind angle, distance between seta and hind angle much shorter than distance between hind angle and inner basal foveal groove; hind angle forming indistinct obtuse angle (Fig. <xref ref-type="fig" rid="F18">104</xref>); basal fovea shallow, faintly defined; inner groove subparallel to median line, basal half oblique outwards; outer groove indistinct but present, close to hind angle, approx one fourth length of inner one, outer area of inner groove slightly convex; basal foveal area almost impunctate. <bold>Elytron</bold> oviform, with basal ridge slightly curved; elytral shoulder moderately widened, shoulder angle between basal ridge and lateral margin completely rounded, humeral tooth absent; intervals feebly convex; striae moderately deep, faintly punctate before middle; scutellar stria short, apex free; third interval with two setigerous pores adjacent to second stria; umbilical pore series on ninth interval sparse in middle, composed of 15–16 pores (6, 1–2, 8–9). <bold>Ventral side</bold>. Proepisternum impunctate, mesepisternum and metepisternum impunctate; terminal sternum of male strongly concave in middle, concavity occupying four fifths length of terminal sternum, border of concavity carinate at anterior half, apex of terminal sternum flat. (Fig. <xref ref-type="fig" rid="F19">124</xref>). <bold>Legs</bold>. Fifth tarsomeres glabrous beneath; males with apical half of mesotibia slightly widened, inner margin slightly crenulate; first metatarsomere with distinct carina on outer surface, such carina on second metatarsomere superficial. <bold>Male genitalia</bold>. Median lobe of male genitalia bent less than 90 degrees, apex gradually bent ventrally (Fig. <xref ref-type="fig" rid="F12">43A</xref>); ventral margin evenly curved in middle, turned ventrally near apex; apical orifice large, slightly turned to left side, largely opened on ventral side; in lateral view, apical lamella very short, slightly twisted, laminate, a little thickened, its length approx one eighth length of apical orifice; in dorsal view, apical lamella short and wide, located on right side of aedeagal apex, pointing apically, length approx 0.8 times its basal width, apex rounded (Fig. <xref ref-type="fig" rid="F12">43B</xref>). Right paramere straight and stout, apical half slightly enlarged, length approx 2.5 times greatest width, apex rounded (Fig. <xref ref-type="fig" rid="F12">43C</xref>). <bold>Endophallus</bold> (Fig. <xref ref-type="fig" rid="F12">43D, E, F</xref>) bent to ventral side across left side of aedeagus, major portion of endophallus located on ventral side of aedeagus (in lateral view); gonopore (<bold>gp</bold>, gonopore lobe folded in Fig. <xref ref-type="fig" rid="F12">43</xref>) located at level much before apical lamella, pointing to right side. Six distinct lobes recognized: basal lobe (<bold><abbrev xmlns:xlink="http://www.w3.org/1999/xlink" xlink:title="basal lobe" xlink:type="simple">bl</abbrev></bold>) small, close to apical lamella, decorated with very fine scales; right lobe (<bold><abbrev xmlns:xlink="http://www.w3.org/1999/xlink" xlink:title="right lobe" xlink:type="simple">rl</abbrev></bold>) small and compressed, decorated with fine spines near apex; left lobe I (<bold><abbrev xmlns:xlink="http://www.w3.org/1999/xlink" xlink:title="left lobe" xlink:type="simple">lf</abbrev>-I</bold>) largest, basal half decorated with fine scales, apex coniform and well chitinized; left lobe II (<bold><abbrev xmlns:xlink="http://www.w3.org/1999/xlink" xlink:title="left lobe" xlink:type="simple">lf</abbrev>-II</bold>) long and coniform, apex chitinized; ventral lobe (<bold><abbrev xmlns:xlink="http://www.w3.org/1999/xlink" xlink:title="ventral lobe" xlink:type="simple">vl</abbrev></bold>) long and slender, covered by <abbrev xmlns:xlink="http://www.w3.org/1999/xlink" xlink:title="left lobe" xlink:type="simple">lf</abbrev>-I, apex sharp, strongly prolonged and bent, its upper surface chitinized; pre-apical lobe (<bold><abbrev xmlns:xlink="http://www.w3.org/1999/xlink" xlink:title="pre-apical lobe" xlink:type="simple">pa</abbrev></bold>) just before gp, small and coniform, apex clearly chitinized. Besides those six lobes, a patch present close to gp, decorated with dense spines. <bold>Female genitalia</bold>. Spermatheca with seminal canal approx four times as long as receptaculum; receptaculum tubiform (Fig. <xref ref-type="fig" rid="F15">66</xref>), apical half slightly clavate; seminal canal inserted at base of common oviduct, base of seminal canal sclerotized. Stylomere II with two ensiform setae at outer margin, and one near middle of inner margin; two very short nematiform setae located in a furrow near apex. Female sternum VIII (Fig. <xref ref-type="fig" rid="F16">82B</xref>) with dense spines on posterior margin; posterior margin almost straight, slightly notched in middle; posterior region chitinized, anterior region semi-chitinized, without denser pigmentation, deeply notched in middle; middle transparent region V-shaped, adjacent to posterior notch but not to anterior notch in middle. Female tergum VIII (Fig. <xref ref-type="fig" rid="F16">82A</xref>) with major portion semi-chitinized, sparsely pigmented with irregular small spots, only lateral-anterior region with two chitinized patches; anterior margin deeply notched in middle.</p></tp:treatment-sec><tp:treatment-sec sec-type="Distribution"><title>Distribution.</title><p>This species is known only from Jiaozishan Mountain located on the border between Dongchuan and Luquan counties of north Yunnan (Map <xref ref-type="fig" rid="F21">1</xref>).</p></tp:treatment-sec><tp:treatment-sec sec-type="Etymology"><title>Etymology.</title><p>The new species is named for Dr Wang Jian (Honghe University, Mengzi, Yunnan), a specialist in reptiles and close friend of the first author. With his company and help, the first author explored Jiaozishan Mountain and discovered this interesting new species.</p></tp:treatment-sec><tp:treatment-sec sec-type="Affinities"><title>Affinities.</title><p>At first examination, we did not recognize this species as a member of <italic><tp:taxon-name><tp:taxon-name-part taxon-name-part-type="subgenus">Circinatus</tp:taxon-name-part></tp:taxon-name></italic> because of the unique pronotal shape (pronotum approximately quadrate with an obtuse hind angle). However, after careful study, it was found that this species is very similar to <italic><tp:taxon-name><tp:taxon-name-part taxon-name-part-type="genus">Pterostichus</tp:taxon-name-part> <tp:taxon-name-part taxon-name-part-type="species">liciniformis</tp:taxon-name-part></tp:taxon-name></italic> based on the male terminal sternum and the aedeagus. Moreover, in spite of the pronotal shape, the following important characters are all consistent with <italic><tp:taxon-name><tp:taxon-name-part taxon-name-part-type="subgenus">Circinatus</tp:taxon-name-part></tp:taxon-name></italic>: the pronotal basal foveal grooves faintly defined, the pronotal posterior seta located before the hind angle (although only a short distance before), the third elytral interval with two setigerous pores, the metacoxa with two setae, and the right paramere short and straight. Some species of <italic><tp:taxon-name><tp:taxon-name-part taxon-name-part-type="subgenus">Circinatus</tp:taxon-name-part></tp:taxon-name></italic> also have a somewhat well-defined pronotal hind angle, such as in <italic><tp:taxon-name><tp:taxon-name-part taxon-name-part-type="genus">Pterostichus</tp:taxon-name-part> <tp:taxon-name-part taxon-name-part-type="species">maitreya</tp:taxon-name-part></tp:taxon-name></italic> sp. n. Thus, this new species is included in the subgenus <italic><tp:taxon-name><tp:taxon-name-part taxon-name-part-type="subgenus">Circinatus</tp:taxon-name-part></tp:taxon-name></italic>.</p><p>From the position of the pronotal posterior seta and the male secondary sex characters on the terminal sternum, this new species shows an intermediate status between the other two species from northwestern Yunnan (<italic><tp:taxon-name><tp:taxon-name-part taxon-name-part-type="genus">Pterostichus</tp:taxon-name-part> <tp:taxon-name-part taxon-name-part-type="species">liciniformis</tp:taxon-name-part></tp:taxon-name></italic> and <italic><tp:taxon-name><tp:taxon-name-part taxon-name-part-type="genus">Pterostichus</tp:taxon-name-part> <tp:taxon-name-part taxon-name-part-type="species">dimorphus</tp:taxon-name-part></tp:taxon-name></italic> sp. n.) and the other five species (listed in Table <xref ref-type="table" rid="T1">1</xref>) of the <italic><tp:taxon-name><tp:taxon-name-part taxon-name-part-type="species">baenningeri</tp:taxon-name-part></tp:taxon-name></italic>-group (<italic>vide infra</italic>) from the eastern provinces. For detailed discussions, see the section on infra-subgeneric taxonomy.</p></tp:treatment-sec><tp:treatment-sec sec-type="Habitat"><title>Habitat.</title><p>Three paratypes of <italic><tp:taxon-name><tp:taxon-name-part taxon-name-part-type="genus">Pterostichus</tp:taxon-name-part> <tp:taxon-name-part taxon-name-part-type="species">wangjiani</tp:taxon-name-part></tp:taxon-name></italic> sp. n. were collected by pitfall trap in mixed forest with dominant <italic><tp:taxon-name><tp:taxon-name-part taxon-name-part-type="genus">Picea</tp:taxon-name-part></tp:taxon-name></italic> and <italic><tp:taxon-name><tp:taxon-name-part taxon-name-part-type="genus">Rhododendron</tp:taxon-name-part></tp:taxon-name></italic> trees approx 3–5 m tall. The holotype was collected under rocks on open land along path.</p><!--PageBreak--></tp:treatment-sec><tp:treatment-sec><!--Section generated to contain objects referenced in tp:taxon-treatment.--><fig id="F6" position="float" orientation="portrait"><label>Figures 16–21.</label><caption><p>Habitus of <italic><tp:taxon-name><tp:taxon-name-part taxon-name-part-type="genus">Pterostichus</tp:taxon-name-part></tp:taxon-name> (<tp:taxon-name><tp:taxon-name-part taxon-name-part-type="subgenus">Circinatus</tp:taxon-name-part></tp:taxon-name>)</italic> spp. <bold>16</bold> <italic><tp:taxon-name><tp:taxon-name-part taxon-name-part-type="genus">Pterostichus</tp:taxon-name-part> <tp:taxon-name-part taxon-name-part-type="species">liciniformis</tp:taxon-name-part></tp:taxon-name></italic> Csiki, locality: Lijiang <bold>17</bold> <italic><tp:taxon-name><tp:taxon-name-part taxon-name-part-type="genus">Pterostichus</tp:taxon-name-part> <tp:taxon-name-part taxon-name-part-type="species">dimorphus</tp:taxon-name-part></tp:taxon-name></italic> sp. n., holotype, male <bold>18</bold> <italic><tp:taxon-name><tp:taxon-name-part taxon-name-part-type="genus">Pterostichus</tp:taxon-name-part> <tp:taxon-name-part taxon-name-part-type="species">dimorphus</tp:taxon-name-part></tp:taxon-name></italic> sp. n., paratype, female <bold>19</bold> <italic><tp:taxon-name><tp:taxon-name-part taxon-name-part-type="genus">Pterostichus</tp:taxon-name-part> <tp:taxon-name-part taxon-name-part-type="species">wangjiani</tp:taxon-name-part></tp:taxon-name></italic> sp. n., holotype <bold>20</bold> <italic><tp:taxon-name><tp:taxon-name-part taxon-name-part-type="genus">Pterostichus</tp:taxon-name-part> <tp:taxon-name-part taxon-name-part-type="species">tumulus</tp:taxon-name-part></tp:taxon-name></italic> sp. n., holotype <bold>21</bold> <italic><tp:taxon-name><tp:taxon-name-part taxon-name-part-type="genus">Pterostichus</tp:taxon-name-part> <tp:taxon-name-part taxon-name-part-type="species">subtilissimus</tp:taxon-name-part></tp:taxon-name></italic> Sciaky, holotype. Scale bar: 2.0 mm.</p></caption><graphic xmlns:xlink="http://www.w3.org/1999/xlink" xlink:href="zookeys-536-001-g006.jpg" position="float" orientation="portrait" xlink:type="simple" id="oo_65139.jpg"/></fig><fig id="F12" position="float" orientation="portrait"><label>Figures 43–45.</label><caption><p>Male genitalia of <italic><tp:taxon-name><tp:taxon-name-part taxon-name-part-type="genus">Pterostichus</tp:taxon-name-part></tp:taxon-name> (<tp:taxon-name><tp:taxon-name-part taxon-name-part-type="subgenus">Circinatus</tp:taxon-name-part></tp:taxon-name>)</italic> spp.; <bold>A</bold> left lateral view of median lobe <bold>B</bold> dorsal view of median lobe <bold>C</bold> right paramere <bold>D</bold> left lateral view of endophallus <bold>E</bold> right lateral view of endophallus <bold>F</bold> ventral view of endophallus <bold>G</bold> dorsal view of endophallus <bold>43</bold> <italic><tp:taxon-name><tp:taxon-name-part taxon-name-part-type="genus">Pterostichus</tp:taxon-name-part> <tp:taxon-name-part taxon-name-part-type="species">wangjiani</tp:taxon-name-part></tp:taxon-name></italic> sp. n., holotype (<bold>A, B, C</bold>), paratype (<bold>D, E, F</bold>) <bold>44</bold> <italic><tp:taxon-name><tp:taxon-name-part taxon-name-part-type="genus">Pterostichus</tp:taxon-name-part> <tp:taxon-name-part taxon-name-part-type="species">dimorphus</tp:taxon-name-part></tp:taxon-name></italic> sp. n., holotype (<bold>A, B, C</bold>), paratype (<bold>D, E, F</bold>) <bold>45</bold> <italic><tp:taxon-name><tp:taxon-name-part taxon-name-part-type="genus">Pterostichus</tp:taxon-name-part> <tp:taxon-name-part taxon-name-part-type="species">subtilissimus</tp:taxon-name-part></tp:taxon-name></italic> Sciaky, locality: Emei mountain. Abbreviations of endophallic lobes explained in description of each species. Scale bars: 0.5 mm (<bold>A, B, D, E, F, G</bold>); 0.2 mm (<bold>C</bold>).</p></caption><graphic xmlns:xlink="http://www.w3.org/1999/xlink" xlink:href="zookeys-536-001-g012.jpg" position="float" orientation="portrait" xlink:type="simple" id="oo_65145.jpg"/></fig><fig id="F15" position="float" orientation="portrait"><label>Figures 53–70.</label><caption><p>Female reproductive system of <italic><tp:taxon-name><tp:taxon-name-part taxon-name-part-type="genus">Pterostichus</tp:taxon-name-part></tp:taxon-name> (<tp:taxon-name><tp:taxon-name-part taxon-name-part-type="subgenus">Circinatus</tp:taxon-name-part></tp:taxon-name>)</italic> spp. <bold>57–70</bold> show receptaculum only <bold>53</bold> <italic><tp:taxon-name><tp:taxon-name-part taxon-name-part-type="genus">Pterostichus</tp:taxon-name-part> <tp:taxon-name-part taxon-name-part-type="species">adelphus</tp:taxon-name-part></tp:taxon-name></italic> sp. n. <bold>54</bold> <italic><tp:taxon-name><tp:taxon-name-part taxon-name-part-type="genus">Pterostichus</tp:taxon-name-part> <tp:taxon-name-part taxon-name-part-type="species">zhygealu</tp:taxon-name-part></tp:taxon-name></italic> sp. n. <bold>55</bold> <italic><tp:taxon-name><tp:taxon-name-part taxon-name-part-type="genus">Pterostichus</tp:taxon-name-part> <tp:taxon-name-part taxon-name-part-type="species">tumulus</tp:taxon-name-part></tp:taxon-name></italic> sp. n. <bold>56</bold> <italic><tp:taxon-name><tp:taxon-name-part taxon-name-part-type="genus">Pterostichus</tp:taxon-name-part> <tp:taxon-name-part taxon-name-part-type="species">pohnerti</tp:taxon-name-part></tp:taxon-name></italic> Jedlička <bold>57</bold> <italic><tp:taxon-name><tp:taxon-name-part taxon-name-part-type="genus">Pterostichus</tp:taxon-name-part> <tp:taxon-name-part taxon-name-part-type="species">cavazzutianus</tp:taxon-name-part></tp:taxon-name></italic> s. str. replacement name <bold>58</bold> <italic><tp:taxon-name><tp:taxon-name-part taxon-name-part-type="genus">Pterostichus</tp:taxon-name-part> <tp:taxon-name-part taxon-name-part-type="species">cavazzutianus</tp:taxon-name-part> <tp:taxon-name-part taxon-name-part-type="subspecies">mianningensis</tp:taxon-name-part></tp:taxon-name></italic> ssp. n. <bold>59</bold> <italic><tp:taxon-name><tp:taxon-name-part taxon-name-part-type="genus">Pterostichus</tp:taxon-name-part> <tp:taxon-name-part taxon-name-part-type="species">agilis</tp:taxon-name-part></tp:taxon-name></italic> Allegro &amp; Sciaky <bold>60</bold> <italic><tp:taxon-name><tp:taxon-name-part taxon-name-part-type="genus">Pterostichus</tp:taxon-name-part> <tp:taxon-name-part taxon-name-part-type="species">camelus</tp:taxon-name-part></tp:taxon-name></italic> sp. n. <bold>61</bold> <italic><tp:taxon-name><tp:taxon-name-part taxon-name-part-type="genus">Pterostichus</tp:taxon-name-part> <tp:taxon-name-part taxon-name-part-type="species">bullatus</tp:taxon-name-part></tp:taxon-name></italic> Allegro &amp; Sciaky <bold>62</bold> <italic><tp:taxon-name><tp:taxon-name-part taxon-name-part-type="genus">Pterostichus</tp:taxon-name-part> <tp:taxon-name-part taxon-name-part-type="species">baenningeri</tp:taxon-name-part></tp:taxon-name></italic> Jedlička <bold>63</bold> <italic><tp:taxon-name><tp:taxon-name-part taxon-name-part-type="genus">Pterostichus</tp:taxon-name-part> <tp:taxon-name-part taxon-name-part-type="species">maitreya</tp:taxon-name-part></tp:taxon-name></italic> sp. n. <bold>64</bold> <italic><tp:taxon-name><tp:taxon-name-part taxon-name-part-type="genus">Pterostichus</tp:taxon-name-part> <tp:taxon-name-part taxon-name-part-type="species">liciniformis</tp:taxon-name-part></tp:taxon-name></italic> Csiki <bold>65</bold> <italic><tp:taxon-name><tp:taxon-name-part taxon-name-part-type="genus">Pterostichus</tp:taxon-name-part> <tp:taxon-name-part taxon-name-part-type="species">dimorphus</tp:taxon-name-part></tp:taxon-name></italic> sp. n. <bold>66</bold> <italic><tp:taxon-name><tp:taxon-name-part taxon-name-part-type="genus">Pterostichus</tp:taxon-name-part> <tp:taxon-name-part taxon-name-part-type="species">wangjiani</tp:taxon-name-part></tp:taxon-name></italic> sp. n. <bold>67</bold> <italic><tp:taxon-name><tp:taxon-name-part taxon-name-part-type="genus">Pterostichus</tp:taxon-name-part> <tp:taxon-name-part taxon-name-part-type="species">subtilissimus</tp:taxon-name-part></tp:taxon-name></italic> Sciaky <bold>68</bold> <italic><tp:taxon-name><tp:taxon-name-part taxon-name-part-type="genus">Pterostichus</tp:taxon-name-part> <tp:taxon-name-part taxon-name-part-type="species">beneshi</tp:taxon-name-part></tp:taxon-name></italic> Sciaky <bold>69</bold> <italic><tp:taxon-name><tp:taxon-name-part taxon-name-part-type="genus">Pterostichus</tp:taxon-name-part> <tp:taxon-name-part taxon-name-part-type="species">zoiai</tp:taxon-name-part></tp:taxon-name></italic> Sciaky <bold>70</bold> <italic><tp:taxon-name><tp:taxon-name-part taxon-name-part-type="genus">Pterostichus</tp:taxon-name-part> <tp:taxon-name-part taxon-name-part-type="species">xilingensis</tp:taxon-name-part></tp:taxon-name></italic> Allegro &amp; Sciaky. Scale bars: 0.5 mm (<bold>53–56</bold>); 0.2 mm (<bold>57–70</bold>).</p></caption><graphic xmlns:xlink="http://www.w3.org/1999/xlink" xlink:href="zookeys-536-001-g015.jpg" position="float" orientation="portrait" xlink:type="simple" id="oo_65148.jpg"/></fig><fig id="F16" position="float" orientation="portrait"><label>Figures 71–89.</label><caption><p><bold>A</bold> female tergum VIII <bold>B</bold> female sternum VIII. <bold>71</bold> <italic><tp:taxon-name><tp:taxon-name-part taxon-name-part-type="genus">Pterostichus</tp:taxon-name-part> <tp:taxon-name-part taxon-name-part-type="species">adelphus</tp:taxon-name-part></tp:taxon-name></italic> sp. n. <bold>72</bold> <italic><tp:taxon-name><tp:taxon-name-part taxon-name-part-type="genus">Pterostichus</tp:taxon-name-part> <tp:taxon-name-part taxon-name-part-type="species">cavazzutianus</tp:taxon-name-part></tp:taxon-name></italic> s. str. replacement name <bold>73</bold> <italic><tp:taxon-name><tp:taxon-name-part taxon-name-part-type="genus">Pterostichus</tp:taxon-name-part> <tp:taxon-name-part taxon-name-part-type="species">cavazzutianus</tp:taxon-name-part> <tp:taxon-name-part taxon-name-part-type="subspecies">mianningensis</tp:taxon-name-part></tp:taxon-name></italic> ssp. n. <bold>74</bold> <italic><tp:taxon-name><tp:taxon-name-part taxon-name-part-type="genus">Pterostichus</tp:taxon-name-part> <tp:taxon-name-part taxon-name-part-type="species">agilis</tp:taxon-name-part></tp:taxon-name></italic> Allegro &amp; Sciaky <bold>75</bold> <italic><tp:taxon-name><tp:taxon-name-part taxon-name-part-type="genus">Pterostichus</tp:taxon-name-part> <tp:taxon-name-part taxon-name-part-type="species">zhygealu</tp:taxon-name-part></tp:taxon-name></italic> sp. n. <bold>76</bold> <italic><tp:taxon-name><tp:taxon-name-part taxon-name-part-type="genus">Pterostichus</tp:taxon-name-part> <tp:taxon-name-part taxon-name-part-type="species">camelus</tp:taxon-name-part></tp:taxon-name></italic> sp. n. <bold>77</bold> <italic><tp:taxon-name><tp:taxon-name-part taxon-name-part-type="genus">Pterostichus</tp:taxon-name-part> <tp:taxon-name-part taxon-name-part-type="species">bullatus</tp:taxon-name-part></tp:taxon-name></italic> Allegro &amp; Sciaky <bold>78</bold> <italic><tp:taxon-name><tp:taxon-name-part taxon-name-part-type="genus">Pterostichus</tp:taxon-name-part> <tp:taxon-name-part taxon-name-part-type="species">baenningeri</tp:taxon-name-part></tp:taxon-name></italic> Jedlička <bold>79</bold> <italic><tp:taxon-name><tp:taxon-name-part taxon-name-part-type="genus">Pterostichus</tp:taxon-name-part> <tp:taxon-name-part taxon-name-part-type="species">maitreya</tp:taxon-name-part></tp:taxon-name></italic> sp. n. <bold>80</bold> <italic><tp:taxon-name><tp:taxon-name-part taxon-name-part-type="genus">Pterostichus</tp:taxon-name-part> <tp:taxon-name-part taxon-name-part-type="species">liciniformis</tp:taxon-name-part></tp:taxon-name></italic> Csiki <bold>81</bold> <italic><tp:taxon-name><tp:taxon-name-part taxon-name-part-type="genus">Pterostichus</tp:taxon-name-part> <tp:taxon-name-part taxon-name-part-type="species">dimorphus</tp:taxon-name-part></tp:taxon-name></italic> sp. n. <bold>82</bold> <italic><tp:taxon-name><tp:taxon-name-part taxon-name-part-type="genus">Pterostichus</tp:taxon-name-part> <tp:taxon-name-part taxon-name-part-type="species">wangjiani</tp:taxon-name-part></tp:taxon-name></italic> sp. n. <bold>83</bold> <italic><tp:taxon-name><tp:taxon-name-part taxon-name-part-type="genus">Pterostichus</tp:taxon-name-part> <tp:taxon-name-part taxon-name-part-type="species">tumulus</tp:taxon-name-part></tp:taxon-name></italic> sp. n. <bold>84</bold> <italic><tp:taxon-name><tp:taxon-name-part taxon-name-part-type="genus">Pterostichus</tp:taxon-name-part> <tp:taxon-name-part taxon-name-part-type="species">subtilissimus</tp:taxon-name-part></tp:taxon-name></italic> Sciaky <bold>85</bold> <italic><tp:taxon-name><tp:taxon-name-part taxon-name-part-type="genus">Pterostichus</tp:taxon-name-part> <tp:taxon-name-part taxon-name-part-type="species">pohnerti</tp:taxon-name-part></tp:taxon-name></italic> Jedlička <bold>86</bold> <italic><tp:taxon-name><tp:taxon-name-part taxon-name-part-type="genus">Pterostichus</tp:taxon-name-part> <tp:taxon-name-part taxon-name-part-type="species">xilingensis</tp:taxon-name-part></tp:taxon-name></italic> Allegro &amp; Sciaky <bold>87</bold> <italic><tp:taxon-name><tp:taxon-name-part taxon-name-part-type="genus">Pterostichus</tp:taxon-name-part> <tp:taxon-name-part taxon-name-part-type="species">beneshi</tp:taxon-name-part></tp:taxon-name></italic> Sciaky <bold>88</bold> <italic><tp:taxon-name><tp:taxon-name-part taxon-name-part-type="genus">Pterostichus</tp:taxon-name-part> <tp:taxon-name-part taxon-name-part-type="species">zoiai</tp:taxon-name-part></tp:taxon-name></italic> Sciaky <bold>89</bold> <tp:taxon-name><tp:taxon-name-part taxon-name-part-type="genus">Pterostichus</tp:taxon-name-part> (<tp:taxon-name-part taxon-name-part-type="subgenus">Morphohaptoderus</tp:taxon-name-part>) <tp:taxon-name-part taxon-name-part-type="species">schuelkei</tp:taxon-name-part></tp:taxon-name> Sciaky &amp; Wrase. Scale bar: 0.5 mm.</p></caption><graphic xmlns:xlink="http://www.w3.org/1999/xlink" xlink:href="zookeys-536-001-g016.jpg" position="float" orientation="portrait" xlink:type="simple" id="oo_65149.jpg"/></fig><fig id="F18" position="float" orientation="portrait"><label>Figures 102–113.</label><caption><p>Pronotum hind angle and basal area of <italic><tp:taxon-name><tp:taxon-name-part taxon-name-part-type="genus">Pterostichus</tp:taxon-name-part></tp:taxon-name> (<tp:taxon-name><tp:taxon-name-part taxon-name-part-type="subgenus">Circinatus</tp:taxon-name-part></tp:taxon-name>)</italic> spp. <bold>102</bold> <italic><tp:taxon-name><tp:taxon-name-part taxon-name-part-type="genus">Pterostichus</tp:taxon-name-part> <tp:taxon-name-part taxon-name-part-type="species">liciniformis</tp:taxon-name-part></tp:taxon-name></italic> Csiki <bold>103</bold> <italic><tp:taxon-name><tp:taxon-name-part taxon-name-part-type="genus">Pterostichus</tp:taxon-name-part> <tp:taxon-name-part taxon-name-part-type="species">dimorphus</tp:taxon-name-part></tp:taxon-name></italic> sp. n. <bold>104</bold> <italic><tp:taxon-name><tp:taxon-name-part taxon-name-part-type="genus">Pterostichus</tp:taxon-name-part> <tp:taxon-name-part taxon-name-part-type="species">wangjiani</tp:taxon-name-part></tp:taxon-name></italic> sp. n. <bold>105</bold> <italic><tp:taxon-name><tp:taxon-name-part taxon-name-part-type="genus">Pterostichus</tp:taxon-name-part> <tp:taxon-name-part taxon-name-part-type="species">tumulus</tp:taxon-name-part></tp:taxon-name></italic> sp. n. <bold>106</bold> <italic><tp:taxon-name><tp:taxon-name-part taxon-name-part-type="genus">Pterostichus</tp:taxon-name-part> <tp:taxon-name-part taxon-name-part-type="species">subtilissimus</tp:taxon-name-part></tp:taxon-name></italic> Sciaky <bold>107</bold> <italic><tp:taxon-name><tp:taxon-name-part taxon-name-part-type="genus">Pterostichus</tp:taxon-name-part> <tp:taxon-name-part taxon-name-part-type="species">dentifer</tp:taxon-name-part></tp:taxon-name></italic> Allegro &amp; Sciaky <bold>108</bold> <italic><tp:taxon-name><tp:taxon-name-part taxon-name-part-type="genus">Pterostichus</tp:taxon-name-part> <tp:taxon-name-part taxon-name-part-type="species">yuxiaodongi</tp:taxon-name-part></tp:taxon-name></italic> sp. n. <bold>109</bold> <italic><tp:taxon-name><tp:taxon-name-part taxon-name-part-type="genus">Pterostichus</tp:taxon-name-part> <tp:taxon-name-part taxon-name-part-type="species">beneshi</tp:taxon-name-part></tp:taxon-name></italic> Sciaky <bold>110</bold> <italic><tp:taxon-name><tp:taxon-name-part taxon-name-part-type="genus">Pterostichus</tp:taxon-name-part> <tp:taxon-name-part taxon-name-part-type="species">zoiai</tp:taxon-name-part></tp:taxon-name></italic> Sciaky <bold>111</bold> <italic><tp:taxon-name><tp:taxon-name-part taxon-name-part-type="genus">Pterostichus</tp:taxon-name-part> <tp:taxon-name-part taxon-name-part-type="species">pohnerti</tp:taxon-name-part></tp:taxon-name></italic> Jedlička <bold>112</bold> <italic><tp:taxon-name><tp:taxon-name-part taxon-name-part-type="genus">Pterostichus</tp:taxon-name-part> <tp:taxon-name-part taxon-name-part-type="species">xilingensis</tp:taxon-name-part></tp:taxon-name></italic> Allegro &amp; Sciaky <bold>113</bold> <tp:taxon-name><tp:taxon-name-part taxon-name-part-type="genus">Pterostichus</tp:taxon-name-part> (<tp:taxon-name-part taxon-name-part-type="subgenus">Morphohaptoderus</tp:taxon-name-part>) <tp:taxon-name-part taxon-name-part-type="species">wenxianensis</tp:taxon-name-part></tp:taxon-name> Allegro &amp; Sciaky, holotype. Scale bar: 0.5 mm.</p></caption><graphic xmlns:xlink="http://www.w3.org/1999/xlink" xlink:href="zookeys-536-001-g018.jpg" position="float" orientation="portrait" xlink:type="simple" id="oo_65151.jpg"/></fig><fig id="F19" position="float" orientation="portrait"><label>Figures 114–125.</label><caption><p>Male sternum of <italic><tp:taxon-name><tp:taxon-name-part taxon-name-part-type="genus">Pterostichus</tp:taxon-name-part></tp:taxon-name> (<tp:taxon-name><tp:taxon-name-part taxon-name-part-type="subgenus">Circinatus</tp:taxon-name-part></tp:taxon-name>)</italic> spp. <bold>114</bold> <italic><tp:taxon-name><tp:taxon-name-part taxon-name-part-type="genus">Pterostichus</tp:taxon-name-part> <tp:taxon-name-part taxon-name-part-type="species">cavazzutianus</tp:taxon-name-part></tp:taxon-name></italic> s. str. replacement name, locality: Yizi pass <bold>115</bold> <italic><tp:taxon-name><tp:taxon-name-part taxon-name-part-type="genus">Pterostichus</tp:taxon-name-part> <tp:taxon-name-part taxon-name-part-type="species">cavazzutianus</tp:taxon-name-part> <tp:taxon-name-part taxon-name-part-type="subspecies">mianningensis</tp:taxon-name-part></tp:taxon-name></italic> ssp. n., paratype <bold>116</bold> <italic><tp:taxon-name><tp:taxon-name-part taxon-name-part-type="genus">Pterostichus</tp:taxon-name-part> <tp:taxon-name-part taxon-name-part-type="species">agilis</tp:taxon-name-part></tp:taxon-name></italic> Allegro &amp; Sciaky, locality: Luojishan <bold>117</bold> <italic><tp:taxon-name><tp:taxon-name-part taxon-name-part-type="genus">Pterostichus</tp:taxon-name-part> <tp:taxon-name-part taxon-name-part-type="species">zhygealu</tp:taxon-name-part></tp:taxon-name></italic> sp. n., holotype <bold>118</bold> <italic><tp:taxon-name><tp:taxon-name-part taxon-name-part-type="genus">Pterostichus</tp:taxon-name-part> <tp:taxon-name-part taxon-name-part-type="species">camelus</tp:taxon-name-part></tp:taxon-name></italic> sp. n., holotype <bold>119</bold> <italic><tp:taxon-name><tp:taxon-name-part taxon-name-part-type="genus">Pterostichus</tp:taxon-name-part> <tp:taxon-name-part taxon-name-part-type="species">baenningeri</tp:taxon-name-part></tp:taxon-name></italic> Jedlička, locality: Jinfoshan <bold>120</bold> <italic><tp:taxon-name><tp:taxon-name-part taxon-name-part-type="genus">Pterostichus</tp:taxon-name-part> <tp:taxon-name-part taxon-name-part-type="species">maitreya</tp:taxon-name-part></tp:taxon-name></italic> sp. n., holotype <bold>121</bold> <italic><tp:taxon-name><tp:taxon-name-part taxon-name-part-type="genus">Pterostichus</tp:taxon-name-part> <tp:taxon-name-part taxon-name-part-type="species">miao</tp:taxon-name-part></tp:taxon-name></italic> sp. n., holotype <bold>122</bold> <italic><tp:taxon-name><tp:taxon-name-part taxon-name-part-type="genus">Pterostichus</tp:taxon-name-part> <tp:taxon-name-part taxon-name-part-type="species">liciniformis</tp:taxon-name-part></tp:taxon-name></italic> Csiki, locality: Lijiang <bold>123</bold> <italic><tp:taxon-name><tp:taxon-name-part taxon-name-part-type="genus">Pterostichus</tp:taxon-name-part> <tp:taxon-name-part taxon-name-part-type="species">dimorphus</tp:taxon-name-part></tp:taxon-name></italic> sp. n., holotype <bold>124</bold> <italic><tp:taxon-name><tp:taxon-name-part taxon-name-part-type="genus">Pterostichus</tp:taxon-name-part> <tp:taxon-name-part taxon-name-part-type="species">wangjiani</tp:taxon-name-part></tp:taxon-name></italic> sp. n., holotype <bold>125</bold> <italic><tp:taxon-name><tp:taxon-name-part taxon-name-part-type="genus">Pterostichus</tp:taxon-name-part> <tp:taxon-name-part taxon-name-part-type="species">tumulus</tp:taxon-name-part></tp:taxon-name></italic> sp. n., holotype. Scale bar: 0.5 mm.</p></caption><graphic xmlns:xlink="http://www.w3.org/1999/xlink" xlink:href="zookeys-536-001-g019.jpg" position="float" orientation="portrait" xlink:type="simple" id="oo_65152.jpg"/></fig><fig id="F20" position="float" orientation="portrait"><label>Figures 126–138.</label><caption><p>Characters of <italic><tp:taxon-name><tp:taxon-name-part taxon-name-part-type="subgenus">Circinatus</tp:taxon-name-part></tp:taxon-name></italic>. <bold>126–127</bold> Species removed from <italic><tp:taxon-name><tp:taxon-name-part taxon-name-part-type="subgenus">Circinatus</tp:taxon-name-part></tp:taxon-name></italic> <bold>A</bold> habitus <bold>B</bold> left lateral view of median lobe <bold>C</bold> dorsal view of median lobe <bold>D</bold> right paramere. <bold>126</bold> <tp:taxon-name><tp:taxon-name-part taxon-name-part-type="genus">Pterostichus</tp:taxon-name-part> (<tp:taxon-name-part taxon-name-part-type="subgenus">Morphohaptoderus</tp:taxon-name-part>) <tp:taxon-name-part taxon-name-part-type="species">schuelkei</tp:taxon-name-part></tp:taxon-name> Sciaky &amp; Wrase, holotype (<bold>A</bold>), locality: Houzhenzi <bold>127</bold> <tp:taxon-name><tp:taxon-name-part taxon-name-part-type="genus">Pterostichus</tp:taxon-name-part> (<tp:taxon-name-part taxon-name-part-type="subgenus">Morphohaptoderus</tp:taxon-name-part>) <tp:taxon-name-part taxon-name-part-type="species">wenxianensis</tp:taxon-name-part></tp:taxon-name> Allegro &amp; Sciaky, holotype <bold>128</bold> Habitus, an aberrant specimen of <italic><tp:taxon-name><tp:taxon-name-part taxon-name-part-type="genus">Pterostichus</tp:taxon-name-part> <tp:taxon-name-part taxon-name-part-type="species">bullatus</tp:taxon-name-part></tp:taxon-name></italic> Allegro &amp; Sciaky <bold>129–132</bold> Elytral microsculpture <bold>129</bold> granular microsculpture in female of <italic><tp:taxon-name><tp:taxon-name-part taxon-name-part-type="genus">Pterostichus</tp:taxon-name-part> <tp:taxon-name-part taxon-name-part-type="species">dimorphus</tp:taxon-name-part></tp:taxon-name></italic> sp. n. <bold>130</bold> isodiametric microsculpture in male of <italic><tp:taxon-name><tp:taxon-name-part taxon-name-part-type="genus">Pterostichus</tp:taxon-name-part> <tp:taxon-name-part taxon-name-part-type="species">dimorphus</tp:taxon-name-part></tp:taxon-name></italic> sp. n. <bold>131</bold> transversal microsculpture in <italic><tp:taxon-name><tp:taxon-name-part taxon-name-part-type="genus">Pterostichus</tp:taxon-name-part> <tp:taxon-name-part taxon-name-part-type="species">wangjiani</tp:taxon-name-part></tp:taxon-name></italic> sp. n. <bold>132</bold> linear microsculpture in <italic><tp:taxon-name><tp:taxon-name-part taxon-name-part-type="genus">Pterostichus</tp:taxon-name-part> <tp:taxon-name-part taxon-name-part-type="species">maitreya</tp:taxon-name-part></tp:taxon-name></italic> sp. n. <bold>133–134</bold> Ventral view of median lobe, showing ventral opening of apical orifice <bold>133</bold> <italic><tp:taxon-name><tp:taxon-name-part taxon-name-part-type="genus">Pterostichus</tp:taxon-name-part> <tp:taxon-name-part taxon-name-part-type="species">dimorphus</tp:taxon-name-part></tp:taxon-name></italic> sp. n. <bold>134</bold> <italic><tp:taxon-name><tp:taxon-name-part taxon-name-part-type="genus">Pterostichus</tp:taxon-name-part> <tp:taxon-name-part taxon-name-part-type="species">wangjiani</tp:taxon-name-part></tp:taxon-name></italic> sp. n. <bold>135</bold> Pronotum of <italic><tp:taxon-name><tp:taxon-name-part taxon-name-part-type="genus">Pterostichus</tp:taxon-name-part> <tp:taxon-name-part taxon-name-part-type="species">adelphus</tp:taxon-name-part></tp:taxon-name></italic> sp. n. <bold>136</bold> pronotum of <italic><tp:taxon-name><tp:taxon-name-part taxon-name-part-type="genus">Pterostichus</tp:taxon-name-part> <tp:taxon-name-part taxon-name-part-type="species">wangjiani</tp:taxon-name-part></tp:taxon-name></italic> sp. n. <bold>137</bold> Hind leg of <tp:taxon-name><tp:taxon-name-part taxon-name-part-type="genus">Pterostichus</tp:taxon-name-part> (<tp:taxon-name-part taxon-name-part-type="subgenus">Morphohaptoderus</tp:taxon-name-part>) <tp:taxon-name-part taxon-name-part-type="species">schuelkei</tp:taxon-name-part></tp:taxon-name> Sciaky &amp; Wrase, showing three setae on metacoxa <bold>138</bold> Stylomere of female ovipositor of <italic><tp:taxon-name><tp:taxon-name-part taxon-name-part-type="genus">Pterostichus</tp:taxon-name-part> <tp:taxon-name-part taxon-name-part-type="species">pohnerti</tp:taxon-name-part></tp:taxon-name></italic> Jedlička, <bold>A</bold> dorsal view <bold>B</bold> outer lateral view <bold>C</bold> ventral view. Scale bars: 2.0 mm (<bold>126A, 127A, 128</bold>), 0.5 mm (<bold>126B, 126C, 127B, 127C, 133, 134</bold>), 0.2 mm (<bold>126D, 127D</bold>), 0.05 mm (<bold>129–132</bold>).</p></caption><graphic xmlns:xlink="http://www.w3.org/1999/xlink" xlink:href="zookeys-536-001-g020.jpg" position="float" orientation="portrait" xlink:type="simple" id="oo_65153.jpg"/></fig><fig id="F21" position="float" orientation="portrait"><label>Maps 1–3.</label><graphic xmlns:xlink="http://www.w3.org/1999/xlink" xlink:href="zookeys-536-001-g021.jpg" position="float" orientation="portrait" xlink:type="simple" id="oo_65133.jpg"/></fig><table-wrap id="T1" position="float" orientation="portrait"><label>Table 1.</label><caption><p>Comparisons for <italic><tp:taxon-name><tp:taxon-name-part taxon-name-part-type="genus">Pterostichus</tp:taxon-name-part> <tp:taxon-name-part taxon-name-part-type="species">maitreya</tp:taxon-name-part></tp:taxon-name></italic>, <italic><tp:taxon-name><tp:taxon-name-part taxon-name-part-type="genus">Pterostichus</tp:taxon-name-part> <tp:taxon-name-part taxon-name-part-type="species">baenningeri</tp:taxon-name-part></tp:taxon-name></italic>, <italic><tp:taxon-name><tp:taxon-name-part taxon-name-part-type="genus">Pterostichus</tp:taxon-name-part> <tp:taxon-name-part taxon-name-part-type="species">yan</tp:taxon-name-part></tp:taxon-name></italic>, <italic><tp:taxon-name><tp:taxon-name-part taxon-name-part-type="genus">Pterostichus</tp:taxon-name-part> <tp:taxon-name-part taxon-name-part-type="species">ailaoicus</tp:taxon-name-part></tp:taxon-name></italic> and <italic><tp:taxon-name><tp:taxon-name-part taxon-name-part-type="genus">Pterostichus</tp:taxon-name-part> <tp:taxon-name-part taxon-name-part-type="species">miao</tp:taxon-name-part></tp:taxon-name></italic>.</p></caption><table id="TID0EXZAK" rules="all"><tbody><tr><th rowspan="1" colspan="1">Characters / Species</th><th rowspan="1" colspan="1"><italic><tp:taxon-name><tp:taxon-name-part taxon-name-part-type="genus">Pterostichus</tp:taxon-name-part> <tp:taxon-name-part taxon-name-part-type="species">baenningeri</tp:taxon-name-part></tp:taxon-name></italic></th><th rowspan="1" colspan="1"><italic><tp:taxon-name><tp:taxon-name-part taxon-name-part-type="genus">Pterostichus</tp:taxon-name-part> <tp:taxon-name-part taxon-name-part-type="species">maitreya</tp:taxon-name-part></tp:taxon-name></italic></th><th rowspan="1" colspan="1"><italic><tp:taxon-name><tp:taxon-name-part taxon-name-part-type="genus">Pterostichus</tp:taxon-name-part> <tp:taxon-name-part taxon-name-part-type="species">miao</tp:taxon-name-part></tp:taxon-name></italic></th><th rowspan="1" colspan="1"><italic><tp:taxon-name><tp:taxon-name-part taxon-name-part-type="genus">Pterostichus</tp:taxon-name-part> <tp:taxon-name-part taxon-name-part-type="species">ailaoicus</tp:taxon-name-part></tp:taxon-name></italic></th><th rowspan="1" colspan="1"><italic><tp:taxon-name><tp:taxon-name-part taxon-name-part-type="genus">Pterostichus</tp:taxon-name-part> <tp:taxon-name-part taxon-name-part-type="species">yan</tp:taxon-name-part></tp:taxon-name></italic></th></tr><tr><td rowspan="1" colspan="1">fifth tarsomeres beneath</td><td rowspan="1" colspan="1">setose</td><td rowspan="1" colspan="1">glabrous</td><td rowspan="1" colspan="1">glabrous</td><td rowspan="1" colspan="1">glabrous</td><td rowspan="1" colspan="1">glabrous</td></tr><tr><td rowspan="1" colspan="1">pronotal hind angle</td><td rowspan="1" colspan="1">weakly angulate</td><td rowspan="1" colspan="1">weakly angulate</td><td rowspan="1" colspan="1">rounded</td><td rowspan="1" colspan="1">weakly angulate</td><td rowspan="1" colspan="1">rounded</td></tr><tr><td rowspan="1" colspan="1">pronotal lateral margin, before hind angle</td><td rowspan="1" colspan="1">straight</td><td rowspan="1" colspan="1">straight</td><td rowspan="1" colspan="1">sinuate</td><td rowspan="1" colspan="1">straight</td><td rowspan="1" colspan="1">straight</td></tr><tr><td rowspan="1" colspan="1">elytral shoulder angle</td><td rowspan="1" colspan="1">obtuse angle</td><td rowspan="1" colspan="1">obtuse angle</td><td rowspan="1" colspan="1">rounded</td><td rowspan="1" colspan="1">obtuse angle</td><td rowspan="1" colspan="1">obtuse angle</td></tr><tr><td rowspan="1" colspan="1">tubercles on terminal sternum</td><td rowspan="1" colspan="1">large</td><td rowspan="1" colspan="1">medium</td><td rowspan="1" colspan="1">small</td><td rowspan="1" colspan="1">large</td><td rowspan="1" colspan="1">small</td></tr><tr><td rowspan="1" colspan="1">apical lamella widened or narrowed to apex</td><td rowspan="1" colspan="1">neutral</td><td rowspan="1" colspan="1">widened</td><td rowspan="1" colspan="1">widened</td><td rowspan="1" colspan="1">widened</td><td rowspan="1" colspan="1">narrowed</td></tr><tr><td rowspan="1" colspan="1">apical lamella oriented left</td><td rowspan="1" colspan="1">yes</td><td rowspan="1" colspan="1">no</td><td rowspan="1" colspan="1">no</td><td rowspan="1" colspan="1">no</td><td rowspan="1" colspan="1">yes</td></tr><tr><td rowspan="1" colspan="1">apical lamella L/W</td><td rowspan="1" colspan="1">1.3</td><td rowspan="1" colspan="1">1.0</td><td rowspan="1" colspan="1">1.7</td><td rowspan="1" colspan="1">2.1</td><td rowspan="1" colspan="1">1.1</td></tr><tr><td rowspan="1" colspan="1">apical lamella dorsal side, whether grooved on base</td><td rowspan="1" colspan="1">grooved</td><td rowspan="1" colspan="1">grooved</td><td rowspan="1" colspan="1">ungrooved</td><td rowspan="1" colspan="1">ungrooved</td><td rowspan="1" colspan="1">grooved</td></tr><tr><td rowspan="1" colspan="1">locality</td><td rowspan="1" colspan="1">Chongqing</td><td rowspan="1" colspan="1">Guizhou</td><td rowspan="1" colspan="1">Guangxi</td><td rowspan="1" colspan="1">Yunnan</td><td rowspan="1" colspan="1">Hubei</td></tr></tbody></table></table-wrap></tp:treatment-sec></tp:taxon-treatment>
