# Supplementary material for: The genus Pterostichus in China II: the subgenus Circinatus Sciaky, a species revision and phylogeny (Carabidae, Pterostichini)
Source: Zookeys. 2015 Nov 16;(536):1–92. doi: 10.3897/zookeys.536.5982 (PMC4714036; doi:10.3897/zookeys.536.5982)
Supplement: XML Treatment for Pterostichus (Circinatus) bullatus [file zookeys.536.5982-treatment17.xml]

<!DOCTYPE tp:taxon-treatment
  PUBLIC "-//TaxonX//DTD Taxonomic Treatment Publishing DTD v0 20100105//EN" "tax-treatment-NSO.dtd">
<tp:taxon-treatment xmlns:tp="http://www.plazi.org/taxpub"><tp:treatment-meta><kwd-group><label>Taxon classification</label><kwd><named-content content-type="kingdom">Animalia</named-content></kwd><kwd><named-content content-type="order">Coleoptera</named-content></kwd><kwd><named-content content-type="family">Carabidae</named-content></kwd></kwd-group><mixed-citation publication-type="journal"><person-group><name><surname>Shi</surname><given-names>Hongliang</given-names></name><name><surname>Liang</surname><given-names>Hongbin</given-names></name></person-group><article-title>The genus <italic><tp:taxon-name><tp:taxon-name-part taxon-name-part-type="genus">Pterostichus</tp:taxon-name-part></tp:taxon-name></italic> in China II: the subgenus <italic><tp:taxon-name><tp:taxon-name-part taxon-name-part-type="subgenus">Circinatus</tp:taxon-name-part></tp:taxon-name></italic> Sciaky, a species revision and phylogeny (<tp:taxon-name><tp:taxon-name-part taxon-name-part-type="family">Carabidae</tp:taxon-name-part></tp:taxon-name>, <tp:taxon-name><tp:taxon-name-part taxon-name-part-type="tribe">Pterostichini</tp:taxon-name-part></tp:taxon-name>)</article-title><source>Zookeys</source><day>16</day><month>11</month><year>2015</year><volume>2015</volume><issue>536</issue><fpage>1</fpage><lpage>92</lpage><pub-id pub-id-type="doi">10.3897/zookeys.536.5982</pub-id></mixed-citation></tp:treatment-meta><tp:nomenclature><tp:taxon-name>
                            <tp:taxon-name-part taxon-name-part-type="genus">Pterostichus</tp:taxon-name-part>
                            (<tp:taxon-name-part taxon-name-part-type="subgenus">Circinatus</tp:taxon-name-part>)
                            <tp:taxon-name-part taxon-name-part-type="species">bullatus</tp:taxon-name-part>
                            <object-id xmlns:xlink="http://www.w3.org/1999/xlink" content-type="common name" xlink:type="simple">Chinese common name: 蟾通缘步甲 (Chán Tōng Yuán Bù Jiă)</object-id>
                        </tp:taxon-name><tp:taxon-authority>Allegro &amp; Sciaky, 2010</tp:taxon-authority><xref ref-type="fig" rid="F5">Figures 10</xref><xref ref-type="fig" rid="F10">, 39</xref><xref ref-type="fig" rid="F15">, 61</xref><xref ref-type="fig" rid="F16">, 77</xref><xref ref-type="fig" rid="F17">, 96</xref><xref ref-type="fig" rid="F20">, 128</xref><!--PageBreak--><!--PageBreak--><tp:nomenclature-citation-list><tp:nomenclature-citation><tp:taxon-name>
                            <tp:taxon-name-part taxon-name-part-type="genus">Pterostichus</tp:taxon-name-part>
                            (<tp:taxon-name-part taxon-name-part-type="subgenus">Circinatus</tp:taxon-name-part>)
                            <tp:taxon-name-part taxon-name-part-type="species">bullatus</tp:taxon-name-part>
                        </tp:taxon-name><comment><xref ref-type="bibr" rid="B1">Allegro and Sciaky 2010</xref>: 9 (Original: <italic><tp:taxon-name><tp:taxon-name-part taxon-name-part-type="genus">Pterostichus</tp:taxon-name-part></tp:taxon-name> (<tp:taxon-name><tp:taxon-name-part taxon-name-part-type="subgenus">Circinatus</tp:taxon-name-part></tp:taxon-name>)</italic>; holotype deposited in collection of Allegro).</comment></tp:nomenclature-citation></tp:nomenclature-citation-list></tp:nomenclature><tp:treatment-sec sec-type="Type locality"><title>Type locality.</title><p>Sichuan: Ebian, Yizhi Yakou (= Yizi pass, <named-content xmlns:xlink="http://www.w3.org/1999/xlink" content-type="dwc:verbatimCoordinates" xlink:type="simple">N28.67°, E103.05°</named-content>), Xiaoliang Shan, Si He (= Xihe, or Heizhugou town), 2800–3100 m.</p></tp:treatment-sec><tp:treatment-sec sec-type="Notes on types"><title>Notes on types.</title><p>We did not examine type of this species.</p></tp:treatment-sec><tp:treatment-sec sec-type="type material"><title>Non-type material examined</title><p>(total 46 specimens). 16 males, 28 females (<abbrev xmlns:xlink="http://www.w3.org/1999/xlink" content-type="institution" xlink:title="Institute of Zoology, Chinese Academy of Science, Beijing, China" xlink:type="simple">IZAS</abbrev>), “China, Sichuan Prov., Yizi pass btw. Meigu county and Ebian county, mixed forest; <named-content xmlns:xlink="http://www.w3.org/1999/xlink" content-type="dwc:verbatimCoordinates" xlink:type="simple">N28.67477 E103.05248</named-content>; 2923 m; 2012.VI.15; by pitfall trap; SHI Hongliang &amp; LIU Ye lgt.”; 1 female (<abbrev xmlns:xlink="http://www.w3.org/1999/xlink" content-type="institution" xlink:title="Institute of Zoology, Chinese Academy of Science, Beijing, China" xlink:type="simple">IZAS</abbrev>), “China, Sichuan Prov., Yizi pass btw. Meigu county and Ebian county, mixed forest; <named-content xmlns:xlink="http://www.w3.org/1999/xlink" content-type="dwc:verbatimCoordinates" xlink:type="simple">N28.67477 E103.05248</named-content>; 2923 m; 2012.VI.12; in dead log; SHI Hongliang &amp; LIU Ye lgt.”; 1 male (<abbrev xmlns:xlink="http://www.w3.org/1999/xlink" content-type="institution" xlink:title="Institute of Zoology, Chinese Academy of Science, Beijing, China" xlink:type="simple">IZAS</abbrev>), “China, Sichuan prov., Ebian county, way btw. Lewu xiang and Yizi pass, 2543 m, 2012.VI.15, pit fall trap, LIU Ye &amp; YANG Ganyan lgt.”.</p></tp:treatment-sec><tp:treatment-sec sec-type="Diagnosis"><title>Diagnosis.</title><p>Pronotum with three to four mid-lateral setae; hind angle completely rounded; elytron with faint transverse microsculpture; even intervals of elytra strongly <!--PageBreak-->interrupted, forming large bumps, odd intervals also interrupted but less than even ones; fifth tarsomeres glabrous beneath; males with terminal and penultimate sterna unmodified; apical lamella of aedeagus long, slightly bent to left.</p><p>This species can be rapidly distinguished from all other <italic><tp:taxon-name><tp:taxon-name-part taxon-name-part-type="subgenus">Circinatus</tp:taxon-name-part></tp:taxon-name></italic> species by its modified elytral intervals.</p></tp:treatment-sec><tp:treatment-sec sec-type="Supplemental description"><title>Supplemental description.</title><p><bold>Male sternum</bold>. Penultimate and terminal sterna of males without special structures. <bold>Endophallus</bold> (Fig. <xref ref-type="fig" rid="F10">39D, E, F</xref>) bent to ventral side across apical lamella; gonopore (<bold>gp)</bold> located approx at level of apical lamella, pointing to aedeagal base. Four distinct lobes recognized, the three (<abbrev xmlns:xlink="http://www.w3.org/1999/xlink" xlink:title="ventral-basal lobe I" xlink:type="simple">vb-I</abbrev>, <abbrev xmlns:xlink="http://www.w3.org/1999/xlink" xlink:title="ventral-basal lobe II" xlink:type="simple">vb-II</abbrev>, <abbrev xmlns:xlink="http://www.w3.org/1999/xlink" xlink:title="ventral-apical lobe" xlink:type="simple">va</abbrev>) located on ventral side of endophallus strongly chitinized: ventral-basal lobe I (<bold><abbrev xmlns:xlink="http://www.w3.org/1999/xlink" xlink:title="ventral-basal lobe I" xlink:type="simple">vb-I</abbrev></bold>) close to left margin of apical lamella base, small, upper surface decorated with heavy spines and strongly chitinized, lower surface membranous; ventral-basal lobe II (<bold><abbrev xmlns:xlink="http://www.w3.org/1999/xlink" xlink:title="ventral-basal lobe II" xlink:type="simple">vb-II</abbrev></bold>) with a large T-shaped piece, strongly chitinized, apex truncate and wide, base narrow and long; ventral-apical lobe (<bold><abbrev xmlns:xlink="http://www.w3.org/1999/xlink" xlink:title="ventral-apical lobe" xlink:type="simple">va</abbrev></bold>) between apex of apical lamella and gp, compressed, strongly chitinized for one half, and membranous for other half; right lobe (<bold><abbrev xmlns:xlink="http://www.w3.org/1999/xlink" xlink:title="right lobe" xlink:type="simple">rl</abbrev></bold>) very small, present as a small hump, not chitinized or decorated, close to gp. <bold>Female genitalia.</bold> Spermatheca with seminal canal approx three times as long as receptaculum; receptaculum capitate (Fig. <xref ref-type="fig" rid="F15">61</xref>), club approx half length of receptaculum; spermathecal gland slightly expanded; seminal canal inserted at base of common oviduct, base of seminal canal sclerotized. Stylomere II with two or three ensiform setae at outer margin, and two at basal third of inner margin; two very short nematiform setae located in a furrow near apex. Female sternum VIII (Fig. <xref ref-type="fig" rid="F16">77B</xref>) with dense and fine setae on posterior margin; posterior margin almost straight, strongly notched in middle; anterior margin deeply notched in middle; major part of sternum well chitinized, anterior third semi-chitinized; middle transparent region approx quadrate or semicircular, small, adjacent to posterior notch in middle. Female tergum VIII (Fig. <xref ref-type="fig" rid="F16">77A</xref>) with anterior region strongly chitinized, posterior half less chitinized than anterior region, posterior half pigmented with fine and irregular spots.</p></tp:treatment-sec><tp:treatment-sec sec-type="Distribution"><title>Distribution.</title><p>So far, this species is known only from mountains between Meigu and Ebian County in south Sichuan (Map <xref ref-type="fig" rid="F21">2</xref>). Large numbers of specimens were collected from several localities in this area. The altitude range is between 2541–2923 m.</p></tp:treatment-sec><tp:treatment-sec sec-type="Affinities"><title>Affinities.</title><p>With the unique bumps on elytral intervals, this species is one of the most special species in the subgenus. However, because of the similarities in elytral microsculpture and apical lamella of the aedeagus, this species could be close to <italic><tp:taxon-name><tp:taxon-name-part taxon-name-part-type="genus">Pterostichus</tp:taxon-name-part> <tp:taxon-name-part taxon-name-part-type="species">agilis</tp:taxon-name-part></tp:taxon-name></italic> and <italic><tp:taxon-name><tp:taxon-name-part taxon-name-part-type="genus">Pterostichus</tp:taxon-name-part> <tp:taxon-name-part taxon-name-part-type="species">zhygealu</tp:taxon-name-part></tp:taxon-name></italic> sp. n.</p></tp:treatment-sec><tp:treatment-sec sec-type="Variation"><title>Variation.</title><p>We examined two very special females (Fig. <xref ref-type="fig" rid="F20">128</xref>): “China, Sichuan Prov., Yizi pass btw. Meigu county and Ebian county, mixed forest; <named-content xmlns:xlink="http://www.w3.org/1999/xlink" content-type="dwc:verbatimCoordinates" xlink:type="simple">N28.67477 E103.05248</named-content>; 2923 m; 2012.VI.15; by pitfall trap; SHI Hongliang &amp; LIU Ye lgt.” Unlike the other individuals, these two specimens have elytral striae without bumps, only slightly tangled near the base in one female and completely regular in the other female. Nevertheless, these two females are in perfect accord with <italic><tp:taxon-name><tp:taxon-name-part taxon-name-part-type="genus">Pterostichus</tp:taxon-name-part> <tp:taxon-name-part taxon-name-part-type="species">bullatus</tp:taxon-name-part></tp:taxon-name></italic> in the shape of the pronotum, elytral microsculpture and female sternum VIII characters. These <!--PageBreak-->two females are likely individual aberrants instead of a distinct species. For a definitive determination of the taxonomic status of this “form”, male specimens are required.</p></tp:treatment-sec><tp:treatment-sec><!--Section generated to contain objects referenced in tp:taxon-treatment.--><fig id="F5" position="float" orientation="portrait"><label>Figures 10–15.</label><caption><p>Habitus of <italic><tp:taxon-name><tp:taxon-name-part taxon-name-part-type="genus">Pterostichus</tp:taxon-name-part></tp:taxon-name> (<tp:taxon-name><tp:taxon-name-part taxon-name-part-type="subgenus">Circinatus</tp:taxon-name-part></tp:taxon-name>)</italic> spp. <bold>10</bold> <italic><tp:taxon-name><tp:taxon-name-part taxon-name-part-type="genus">Pterostichus</tp:taxon-name-part> <tp:taxon-name-part taxon-name-part-type="species">bullatus</tp:taxon-name-part></tp:taxon-name></italic> Allegro &amp; Sciaky <bold>11</bold> <italic><tp:taxon-name><tp:taxon-name-part taxon-name-part-type="genus">Pterostichus</tp:taxon-name-part> <tp:taxon-name-part taxon-name-part-type="species">ailaoicus</tp:taxon-name-part></tp:taxon-name></italic> sp. n., holotype <bold>12</bold> <italic><tp:taxon-name><tp:taxon-name-part taxon-name-part-type="genus">Pterostichus</tp:taxon-name-part> <tp:taxon-name-part taxon-name-part-type="species">baenningeri</tp:taxon-name-part></tp:taxon-name></italic> Jedlička, lectotype <bold>13</bold> <italic><tp:taxon-name><tp:taxon-name-part taxon-name-part-type="genus">Pterostichus</tp:taxon-name-part> <tp:taxon-name-part taxon-name-part-type="species">maitreya</tp:taxon-name-part></tp:taxon-name></italic> sp. n., holotype <bold>14</bold> <italic><tp:taxon-name><tp:taxon-name-part taxon-name-part-type="genus">Pterostichus</tp:taxon-name-part> <tp:taxon-name-part taxon-name-part-type="species">miao</tp:taxon-name-part></tp:taxon-name></italic> sp. n., holotype <bold>15</bold> <italic><tp:taxon-name><tp:taxon-name-part taxon-name-part-type="genus">Pterostichus</tp:taxon-name-part> <tp:taxon-name-part taxon-name-part-type="species">yan</tp:taxon-name-part></tp:taxon-name></italic> sp. n., holotype. Scale bar: 2.0 mm.</p></caption><graphic xmlns:xlink="http://www.w3.org/1999/xlink" xlink:href="zookeys-536-001-g005.jpg" position="float" orientation="portrait" xlink:type="simple" id="oo_65138.jpg"/></fig><fig id="F10" position="float" orientation="portrait"><label>Figures 37–39.</label><caption><p>Male genitalia of <italic><tp:taxon-name><tp:taxon-name-part taxon-name-part-type="genus">Pterostichus</tp:taxon-name-part></tp:taxon-name> (<tp:taxon-name><tp:taxon-name-part taxon-name-part-type="subgenus">Circinatus</tp:taxon-name-part></tp:taxon-name>)</italic> spp.; <bold>A</bold> left lateral view of median lobe <bold>B</bold> dorsal view of median lobe <bold>C</bold> right paramere <bold>D</bold> left lateral view of endophallus <bold>E</bold> right lateral view of endophallus <bold>F</bold> ventral view of endophallus <bold>37</bold> <italic><tp:taxon-name><tp:taxon-name-part taxon-name-part-type="genus">Pterostichus</tp:taxon-name-part> <tp:taxon-name-part taxon-name-part-type="species">agilis</tp:taxon-name-part></tp:taxon-name></italic> Allegro &amp; Sciaky, locality: Luojishan <bold>38</bold> <italic><tp:taxon-name><tp:taxon-name-part taxon-name-part-type="genus">Pterostichus</tp:taxon-name-part> <tp:taxon-name-part taxon-name-part-type="species">zhygealu</tp:taxon-name-part></tp:taxon-name></italic> sp. n., holotype (<bold>A, B, C</bold>), paratype (<bold>D, E, F</bold>) <bold>39</bold> <italic><tp:taxon-name><tp:taxon-name-part taxon-name-part-type="genus">Pterostichus</tp:taxon-name-part> <tp:taxon-name-part taxon-name-part-type="species">bullatus</tp:taxon-name-part></tp:taxon-name></italic> Allegro &amp; Sciaky, locality: Yizi pass. Abbreviations of endophallic lobes explained in description of each species.Scale bars: 0.5 mm (<bold>A, B, D, E, F</bold>); 0.2 mm (<bold>C</bold>).</p></caption><graphic xmlns:xlink="http://www.w3.org/1999/xlink" xlink:href="zookeys-536-001-g010.jpg" position="float" orientation="portrait" xlink:type="simple" id="oo_65143.jpg"/></fig><fig id="F15" position="float" orientation="portrait"><label>Figures 53–70.</label><caption><p>Female reproductive system of <italic><tp:taxon-name><tp:taxon-name-part taxon-name-part-type="genus">Pterostichus</tp:taxon-name-part></tp:taxon-name> (<tp:taxon-name><tp:taxon-name-part taxon-name-part-type="subgenus">Circinatus</tp:taxon-name-part></tp:taxon-name>)</italic> spp. <bold>57–70</bold> show receptaculum only <bold>53</bold> <italic><tp:taxon-name><tp:taxon-name-part taxon-name-part-type="genus">Pterostichus</tp:taxon-name-part> <tp:taxon-name-part taxon-name-part-type="species">adelphus</tp:taxon-name-part></tp:taxon-name></italic> sp. n. <bold>54</bold> <italic><tp:taxon-name><tp:taxon-name-part taxon-name-part-type="genus">Pterostichus</tp:taxon-name-part> <tp:taxon-name-part taxon-name-part-type="species">zhygealu</tp:taxon-name-part></tp:taxon-name></italic> sp. n. <bold>55</bold> <italic><tp:taxon-name><tp:taxon-name-part taxon-name-part-type="genus">Pterostichus</tp:taxon-name-part> <tp:taxon-name-part taxon-name-part-type="species">tumulus</tp:taxon-name-part></tp:taxon-name></italic> sp. n. <bold>56</bold> <italic><tp:taxon-name><tp:taxon-name-part taxon-name-part-type="genus">Pterostichus</tp:taxon-name-part> <tp:taxon-name-part taxon-name-part-type="species">pohnerti</tp:taxon-name-part></tp:taxon-name></italic> Jedlička <bold>57</bold> <italic><tp:taxon-name><tp:taxon-name-part taxon-name-part-type="genus">Pterostichus</tp:taxon-name-part> <tp:taxon-name-part taxon-name-part-type="species">cavazzutianus</tp:taxon-name-part></tp:taxon-name></italic> s. str. replacement name <bold>58</bold> <italic><tp:taxon-name><tp:taxon-name-part taxon-name-part-type="genus">Pterostichus</tp:taxon-name-part> <tp:taxon-name-part taxon-name-part-type="species">cavazzutianus</tp:taxon-name-part> <tp:taxon-name-part taxon-name-part-type="subspecies">mianningensis</tp:taxon-name-part></tp:taxon-name></italic> ssp. n. <bold>59</bold> <italic><tp:taxon-name><tp:taxon-name-part taxon-name-part-type="genus">Pterostichus</tp:taxon-name-part> <tp:taxon-name-part taxon-name-part-type="species">agilis</tp:taxon-name-part></tp:taxon-name></italic> Allegro &amp; Sciaky <bold>60</bold> <italic><tp:taxon-name><tp:taxon-name-part taxon-name-part-type="genus">Pterostichus</tp:taxon-name-part> <tp:taxon-name-part taxon-name-part-type="species">camelus</tp:taxon-name-part></tp:taxon-name></italic> sp. n. <bold>61</bold> <italic><tp:taxon-name><tp:taxon-name-part taxon-name-part-type="genus">Pterostichus</tp:taxon-name-part> <tp:taxon-name-part taxon-name-part-type="species">bullatus</tp:taxon-name-part></tp:taxon-name></italic> Allegro &amp; Sciaky <bold>62</bold> <italic><tp:taxon-name><tp:taxon-name-part taxon-name-part-type="genus">Pterostichus</tp:taxon-name-part> <tp:taxon-name-part taxon-name-part-type="species">baenningeri</tp:taxon-name-part></tp:taxon-name></italic> Jedlička <bold>63</bold> <italic><tp:taxon-name><tp:taxon-name-part taxon-name-part-type="genus">Pterostichus</tp:taxon-name-part> <tp:taxon-name-part taxon-name-part-type="species">maitreya</tp:taxon-name-part></tp:taxon-name></italic> sp. n. <bold>64</bold> <italic><tp:taxon-name><tp:taxon-name-part taxon-name-part-type="genus">Pterostichus</tp:taxon-name-part> <tp:taxon-name-part taxon-name-part-type="species">liciniformis</tp:taxon-name-part></tp:taxon-name></italic> Csiki <bold>65</bold> <italic><tp:taxon-name><tp:taxon-name-part taxon-name-part-type="genus">Pterostichus</tp:taxon-name-part> <tp:taxon-name-part taxon-name-part-type="species">dimorphus</tp:taxon-name-part></tp:taxon-name></italic> sp. n. <bold>66</bold> <italic><tp:taxon-name><tp:taxon-name-part taxon-name-part-type="genus">Pterostichus</tp:taxon-name-part> <tp:taxon-name-part taxon-name-part-type="species">wangjiani</tp:taxon-name-part></tp:taxon-name></italic> sp. n. <bold>67</bold> <italic><tp:taxon-name><tp:taxon-name-part taxon-name-part-type="genus">Pterostichus</tp:taxon-name-part> <tp:taxon-name-part taxon-name-part-type="species">subtilissimus</tp:taxon-name-part></tp:taxon-name></italic> Sciaky <bold>68</bold> <italic><tp:taxon-name><tp:taxon-name-part taxon-name-part-type="genus">Pterostichus</tp:taxon-name-part> <tp:taxon-name-part taxon-name-part-type="species">beneshi</tp:taxon-name-part></tp:taxon-name></italic> Sciaky <bold>69</bold> <italic><tp:taxon-name><tp:taxon-name-part taxon-name-part-type="genus">Pterostichus</tp:taxon-name-part> <tp:taxon-name-part taxon-name-part-type="species">zoiai</tp:taxon-name-part></tp:taxon-name></italic> Sciaky <bold>70</bold> <italic><tp:taxon-name><tp:taxon-name-part taxon-name-part-type="genus">Pterostichus</tp:taxon-name-part> <tp:taxon-name-part taxon-name-part-type="species">xilingensis</tp:taxon-name-part></tp:taxon-name></italic> Allegro &amp; Sciaky. Scale bars: 0.5 mm (<bold>53–56</bold>); 0.2 mm (<bold>57–70</bold>).</p></caption><graphic xmlns:xlink="http://www.w3.org/1999/xlink" xlink:href="zookeys-536-001-g015.jpg" position="float" orientation="portrait" xlink:type="simple" id="oo_65148.jpg"/></fig><fig id="F16" position="float" orientation="portrait"><label>Figures 71–89.</label><caption><p><bold>A</bold> female tergum VIII <bold>B</bold> female sternum VIII. <bold>71</bold> <italic><tp:taxon-name><tp:taxon-name-part taxon-name-part-type="genus">Pterostichus</tp:taxon-name-part> <tp:taxon-name-part taxon-name-part-type="species">adelphus</tp:taxon-name-part></tp:taxon-name></italic> sp. n. <bold>72</bold> <italic><tp:taxon-name><tp:taxon-name-part taxon-name-part-type="genus">Pterostichus</tp:taxon-name-part> <tp:taxon-name-part taxon-name-part-type="species">cavazzutianus</tp:taxon-name-part></tp:taxon-name></italic> s. str. replacement name <bold>73</bold> <italic><tp:taxon-name><tp:taxon-name-part taxon-name-part-type="genus">Pterostichus</tp:taxon-name-part> <tp:taxon-name-part taxon-name-part-type="species">cavazzutianus</tp:taxon-name-part> <tp:taxon-name-part taxon-name-part-type="subspecies">mianningensis</tp:taxon-name-part></tp:taxon-name></italic> ssp. n. <bold>74</bold> <italic><tp:taxon-name><tp:taxon-name-part taxon-name-part-type="genus">Pterostichus</tp:taxon-name-part> <tp:taxon-name-part taxon-name-part-type="species">agilis</tp:taxon-name-part></tp:taxon-name></italic> Allegro &amp; Sciaky <bold>75</bold> <italic><tp:taxon-name><tp:taxon-name-part taxon-name-part-type="genus">Pterostichus</tp:taxon-name-part> <tp:taxon-name-part taxon-name-part-type="species">zhygealu</tp:taxon-name-part></tp:taxon-name></italic> sp. n. <bold>76</bold> <italic><tp:taxon-name><tp:taxon-name-part taxon-name-part-type="genus">Pterostichus</tp:taxon-name-part> <tp:taxon-name-part taxon-name-part-type="species">camelus</tp:taxon-name-part></tp:taxon-name></italic> sp. n. <bold>77</bold> <italic><tp:taxon-name><tp:taxon-name-part taxon-name-part-type="genus">Pterostichus</tp:taxon-name-part> <tp:taxon-name-part taxon-name-part-type="species">bullatus</tp:taxon-name-part></tp:taxon-name></italic> Allegro &amp; Sciaky <bold>78</bold> <italic><tp:taxon-name><tp:taxon-name-part taxon-name-part-type="genus">Pterostichus</tp:taxon-name-part> <tp:taxon-name-part taxon-name-part-type="species">baenningeri</tp:taxon-name-part></tp:taxon-name></italic> Jedlička <bold>79</bold> <italic><tp:taxon-name><tp:taxon-name-part taxon-name-part-type="genus">Pterostichus</tp:taxon-name-part> <tp:taxon-name-part taxon-name-part-type="species">maitreya</tp:taxon-name-part></tp:taxon-name></italic> sp. n. <bold>80</bold> <italic><tp:taxon-name><tp:taxon-name-part taxon-name-part-type="genus">Pterostichus</tp:taxon-name-part> <tp:taxon-name-part taxon-name-part-type="species">liciniformis</tp:taxon-name-part></tp:taxon-name></italic> Csiki <bold>81</bold> <italic><tp:taxon-name><tp:taxon-name-part taxon-name-part-type="genus">Pterostichus</tp:taxon-name-part> <tp:taxon-name-part taxon-name-part-type="species">dimorphus</tp:taxon-name-part></tp:taxon-name></italic> sp. n. <bold>82</bold> <italic><tp:taxon-name><tp:taxon-name-part taxon-name-part-type="genus">Pterostichus</tp:taxon-name-part> <tp:taxon-name-part taxon-name-part-type="species">wangjiani</tp:taxon-name-part></tp:taxon-name></italic> sp. n. <bold>83</bold> <italic><tp:taxon-name><tp:taxon-name-part taxon-name-part-type="genus">Pterostichus</tp:taxon-name-part> <tp:taxon-name-part taxon-name-part-type="species">tumulus</tp:taxon-name-part></tp:taxon-name></italic> sp. n. <bold>84</bold> <italic><tp:taxon-name><tp:taxon-name-part taxon-name-part-type="genus">Pterostichus</tp:taxon-name-part> <tp:taxon-name-part taxon-name-part-type="species">subtilissimus</tp:taxon-name-part></tp:taxon-name></italic> Sciaky <bold>85</bold> <italic><tp:taxon-name><tp:taxon-name-part taxon-name-part-type="genus">Pterostichus</tp:taxon-name-part> <tp:taxon-name-part taxon-name-part-type="species">pohnerti</tp:taxon-name-part></tp:taxon-name></italic> Jedlička <bold>86</bold> <italic><tp:taxon-name><tp:taxon-name-part taxon-name-part-type="genus">Pterostichus</tp:taxon-name-part> <tp:taxon-name-part taxon-name-part-type="species">xilingensis</tp:taxon-name-part></tp:taxon-name></italic> Allegro &amp; Sciaky <bold>87</bold> <italic><tp:taxon-name><tp:taxon-name-part taxon-name-part-type="genus">Pterostichus</tp:taxon-name-part> <tp:taxon-name-part taxon-name-part-type="species">beneshi</tp:taxon-name-part></tp:taxon-name></italic> Sciaky <bold>88</bold> <italic><tp:taxon-name><tp:taxon-name-part taxon-name-part-type="genus">Pterostichus</tp:taxon-name-part> <tp:taxon-name-part taxon-name-part-type="species">zoiai</tp:taxon-name-part></tp:taxon-name></italic> Sciaky <bold>89</bold> <tp:taxon-name><tp:taxon-name-part taxon-name-part-type="genus">Pterostichus</tp:taxon-name-part> (<tp:taxon-name-part taxon-name-part-type="subgenus">Morphohaptoderus</tp:taxon-name-part>) <tp:taxon-name-part taxon-name-part-type="species">schuelkei</tp:taxon-name-part></tp:taxon-name> Sciaky &amp; Wrase. Scale bar: 0.5 mm.</p></caption><graphic xmlns:xlink="http://www.w3.org/1999/xlink" xlink:href="zookeys-536-001-g016.jpg" position="float" orientation="portrait" xlink:type="simple" id="oo_65149.jpg"/></fig><fig id="F17" position="float" orientation="portrait"><label>Figures 90–101.</label><caption><p>Pronotum hind angle and basal area of <italic><tp:taxon-name><tp:taxon-name-part taxon-name-part-type="genus">Pterostichus</tp:taxon-name-part></tp:taxon-name> (<tp:taxon-name><tp:taxon-name-part taxon-name-part-type="subgenus">Circinatus</tp:taxon-name-part></tp:taxon-name>)</italic> spp. <bold>90</bold> <italic><tp:taxon-name><tp:taxon-name-part taxon-name-part-type="genus">Pterostichus</tp:taxon-name-part> <tp:taxon-name-part taxon-name-part-type="species">adelphus</tp:taxon-name-part></tp:taxon-name></italic> sp. n. <bold>91</bold> <italic><tp:taxon-name><tp:taxon-name-part taxon-name-part-type="genus">Pterostichus</tp:taxon-name-part> <tp:taxon-name-part taxon-name-part-type="species">cavazzutianus</tp:taxon-name-part></tp:taxon-name></italic> s. str. replacement name <bold>92</bold> <italic><tp:taxon-name><tp:taxon-name-part taxon-name-part-type="genus">Pterostichus</tp:taxon-name-part> <tp:taxon-name-part taxon-name-part-type="species">cavazzutianus</tp:taxon-name-part> <tp:taxon-name-part taxon-name-part-type="subspecies">mianningensis</tp:taxon-name-part></tp:taxon-name></italic> ssp. n. <bold>93</bold> <italic><tp:taxon-name><tp:taxon-name-part taxon-name-part-type="genus">Pterostichus</tp:taxon-name-part> <tp:taxon-name-part taxon-name-part-type="species">agilis</tp:taxon-name-part></tp:taxon-name></italic> Allegro &amp; Sciaky <bold>94</bold> <italic><tp:taxon-name><tp:taxon-name-part taxon-name-part-type="genus">Pterostichus</tp:taxon-name-part> <tp:taxon-name-part taxon-name-part-type="species">zhygealu</tp:taxon-name-part></tp:taxon-name></italic> sp. n. <bold>95</bold> <italic><tp:taxon-name><tp:taxon-name-part taxon-name-part-type="genus">Pterostichus</tp:taxon-name-part> <tp:taxon-name-part taxon-name-part-type="species">camelus</tp:taxon-name-part></tp:taxon-name></italic> sp. n. <bold>96</bold> <italic><tp:taxon-name><tp:taxon-name-part taxon-name-part-type="genus">Pterostichus</tp:taxon-name-part> <tp:taxon-name-part taxon-name-part-type="species">bullatus</tp:taxon-name-part></tp:taxon-name></italic> Allegro &amp; Sciaky <bold>97</bold> <italic><tp:taxon-name><tp:taxon-name-part taxon-name-part-type="genus">Pterostichus</tp:taxon-name-part> <tp:taxon-name-part taxon-name-part-type="species">ailaoicus</tp:taxon-name-part></tp:taxon-name></italic> sp. n. <bold>98</bold> <italic><tp:taxon-name><tp:taxon-name-part taxon-name-part-type="genus">Pterostichus</tp:taxon-name-part> <tp:taxon-name-part taxon-name-part-type="species">baenningeri</tp:taxon-name-part></tp:taxon-name></italic> Jedlička <bold>99</bold> <italic><tp:taxon-name><tp:taxon-name-part taxon-name-part-type="genus">Pterostichus</tp:taxon-name-part> <tp:taxon-name-part taxon-name-part-type="species">maitreya</tp:taxon-name-part></tp:taxon-name></italic> sp. n. <bold>100</bold> <italic><tp:taxon-name><tp:taxon-name-part taxon-name-part-type="genus">Pterostichus</tp:taxon-name-part> <tp:taxon-name-part taxon-name-part-type="species">miao</tp:taxon-name-part></tp:taxon-name></italic> sp. n. <bold>101</bold> <italic><tp:taxon-name><tp:taxon-name-part taxon-name-part-type="genus">Pterostichus</tp:taxon-name-part> <tp:taxon-name-part taxon-name-part-type="species">yan</tp:taxon-name-part></tp:taxon-name></italic> sp. n. Scale bar: 0.5 mm.</p></caption><graphic xmlns:xlink="http://www.w3.org/1999/xlink" xlink:href="zookeys-536-001-g017.jpg" position="float" orientation="portrait" xlink:type="simple" id="oo_65150.jpg"/></fig><fig id="F20" position="float" orientation="portrait"><label>Figures 126–138.</label><caption><p>Characters of <italic><tp:taxon-name><tp:taxon-name-part taxon-name-part-type="subgenus">Circinatus</tp:taxon-name-part></tp:taxon-name></italic>. <bold>126–127</bold> Species removed from <italic><tp:taxon-name><tp:taxon-name-part taxon-name-part-type="subgenus">Circinatus</tp:taxon-name-part></tp:taxon-name></italic> <bold>A</bold> habitus <bold>B</bold> left lateral view of median lobe <bold>C</bold> dorsal view of median lobe <bold>D</bold> right paramere. <bold>126</bold> <tp:taxon-name><tp:taxon-name-part taxon-name-part-type="genus">Pterostichus</tp:taxon-name-part> (<tp:taxon-name-part taxon-name-part-type="subgenus">Morphohaptoderus</tp:taxon-name-part>) <tp:taxon-name-part taxon-name-part-type="species">schuelkei</tp:taxon-name-part></tp:taxon-name> Sciaky &amp; Wrase, holotype (<bold>A</bold>), locality: Houzhenzi <bold>127</bold> <tp:taxon-name><tp:taxon-name-part taxon-name-part-type="genus">Pterostichus</tp:taxon-name-part> (<tp:taxon-name-part taxon-name-part-type="subgenus">Morphohaptoderus</tp:taxon-name-part>) <tp:taxon-name-part taxon-name-part-type="species">wenxianensis</tp:taxon-name-part></tp:taxon-name> Allegro &amp; Sciaky, holotype <bold>128</bold> Habitus, an aberrant specimen of <italic><tp:taxon-name><tp:taxon-name-part taxon-name-part-type="genus">Pterostichus</tp:taxon-name-part> <tp:taxon-name-part taxon-name-part-type="species">bullatus</tp:taxon-name-part></tp:taxon-name></italic> Allegro &amp; Sciaky <bold>129–132</bold> Elytral microsculpture <bold>129</bold> granular microsculpture in female of <italic><tp:taxon-name><tp:taxon-name-part taxon-name-part-type="genus">Pterostichus</tp:taxon-name-part> <tp:taxon-name-part taxon-name-part-type="species">dimorphus</tp:taxon-name-part></tp:taxon-name></italic> sp. n. <bold>130</bold> isodiametric microsculpture in male of <italic><tp:taxon-name><tp:taxon-name-part taxon-name-part-type="genus">Pterostichus</tp:taxon-name-part> <tp:taxon-name-part taxon-name-part-type="species">dimorphus</tp:taxon-name-part></tp:taxon-name></italic> sp. n. <bold>131</bold> transversal microsculpture in <italic><tp:taxon-name><tp:taxon-name-part taxon-name-part-type="genus">Pterostichus</tp:taxon-name-part> <tp:taxon-name-part taxon-name-part-type="species">wangjiani</tp:taxon-name-part></tp:taxon-name></italic> sp. n. <bold>132</bold> linear microsculpture in <italic><tp:taxon-name><tp:taxon-name-part taxon-name-part-type="genus">Pterostichus</tp:taxon-name-part> <tp:taxon-name-part taxon-name-part-type="species">maitreya</tp:taxon-name-part></tp:taxon-name></italic> sp. n. <bold>133–134</bold> Ventral view of median lobe, showing ventral opening of apical orifice <bold>133</bold> <italic><tp:taxon-name><tp:taxon-name-part taxon-name-part-type="genus">Pterostichus</tp:taxon-name-part> <tp:taxon-name-part taxon-name-part-type="species">dimorphus</tp:taxon-name-part></tp:taxon-name></italic> sp. n. <bold>134</bold> <italic><tp:taxon-name><tp:taxon-name-part taxon-name-part-type="genus">Pterostichus</tp:taxon-name-part> <tp:taxon-name-part taxon-name-part-type="species">wangjiani</tp:taxon-name-part></tp:taxon-name></italic> sp. n. <bold>135</bold> Pronotum of <italic><tp:taxon-name><tp:taxon-name-part taxon-name-part-type="genus">Pterostichus</tp:taxon-name-part> <tp:taxon-name-part taxon-name-part-type="species">adelphus</tp:taxon-name-part></tp:taxon-name></italic> sp. n. <bold>136</bold> pronotum of <italic><tp:taxon-name><tp:taxon-name-part taxon-name-part-type="genus">Pterostichus</tp:taxon-name-part> <tp:taxon-name-part taxon-name-part-type="species">wangjiani</tp:taxon-name-part></tp:taxon-name></italic> sp. n. <bold>137</bold> Hind leg of <tp:taxon-name><tp:taxon-name-part taxon-name-part-type="genus">Pterostichus</tp:taxon-name-part> (<tp:taxon-name-part taxon-name-part-type="subgenus">Morphohaptoderus</tp:taxon-name-part>) <tp:taxon-name-part taxon-name-part-type="species">schuelkei</tp:taxon-name-part></tp:taxon-name> Sciaky &amp; Wrase, showing three setae on metacoxa <bold>138</bold> Stylomere of female ovipositor of <italic><tp:taxon-name><tp:taxon-name-part taxon-name-part-type="genus">Pterostichus</tp:taxon-name-part> <tp:taxon-name-part taxon-name-part-type="species">pohnerti</tp:taxon-name-part></tp:taxon-name></italic> Jedlička, <bold>A</bold> dorsal view <bold>B</bold> outer lateral view <bold>C</bold> ventral view. Scale bars: 2.0 mm (<bold>126A, 127A, 128</bold>), 0.5 mm (<bold>126B, 126C, 127B, 127C, 133, 134</bold>), 0.2 mm (<bold>126D, 127D</bold>), 0.05 mm (<bold>129–132</bold>).</p></caption><graphic xmlns:xlink="http://www.w3.org/1999/xlink" xlink:href="zookeys-536-001-g020.jpg" position="float" orientation="portrait" xlink:type="simple" id="oo_65153.jpg"/></fig><fig id="F21" position="float" orientation="portrait"><label>Maps 1–3.</label><graphic xmlns:xlink="http://www.w3.org/1999/xlink" xlink:href="zookeys-536-001-g021.jpg" position="float" orientation="portrait" xlink:type="simple" id="oo_65133.jpg"/></fig></tp:treatment-sec><ref-list><ref id="B1"><mixed-citation xmlns:xlink="http://www.w3.org/1999/xlink" xlink:type="simple"><person-group><name name-style="western"><surname>Allegro</surname><given-names>G</given-names></name><name name-style="western"><surname>Sciaky</surname><given-names>R</given-names></name></person-group> (<year>2010</year>) <article-title>Review of the Chinese subgenus <italic><tp:taxon-name><tp:taxon-name-part taxon-name-part-type="subgenus">Circinatus</tp:taxon-name-part></tp:taxon-name></italic> of <italic><tp:taxon-name><tp:taxon-name-part taxon-name-part-type="genus">Pterostichus</tp:taxon-name-part></tp:taxon-name></italic>, with description of six new species (<tp:taxon-name><tp:taxon-name-part taxon-name-part-type="order">Coleoptera</tp:taxon-name-part></tp:taxon-name>, <tp:taxon-name><tp:taxon-name-part taxon-name-part-type="family">Carabidae</tp:taxon-name-part></tp:taxon-name>).</article-title> <source>Bollettino del Museo Civico di Storia Naturale di Verona</source> <volume>34</volume>, <series>Botanica Zoologia</series>: <fpage>3</fpage>–<lpage>18</lpage>. </mixed-citation></ref></ref-list></tp:taxon-treatment>
