# Supplementary material for: The genus Pterostichus in China II: the subgenus Circinatus Sciaky, a species revision and phylogeny (Carabidae, Pterostichini)
Source: Zookeys. 2015 Nov 16;(536):1–92. doi: 10.3897/zookeys.536.5982 (PMC4714036; doi:10.3897/zookeys.536.5982)
Supplement: XML Treatment for Pterostichus (Circinatus) dentifer [file zookeys.536.5982-treatment19.xml]

<!DOCTYPE tp:taxon-treatment
  PUBLIC "-//TaxonX//DTD Taxonomic Treatment Publishing DTD v0 20100105//EN" "tax-treatment-NSO.dtd">
<tp:taxon-treatment xmlns:tp="http://www.plazi.org/taxpub"><tp:treatment-meta><kwd-group><label>Taxon classification</label><kwd><named-content content-type="kingdom">Animalia</named-content></kwd><kwd><named-content content-type="order">Coleoptera</named-content></kwd><kwd><named-content content-type="family">Carabidae</named-content></kwd></kwd-group><mixed-citation publication-type="journal"><person-group><name><surname>Shi</surname><given-names>Hongliang</given-names></name><name><surname>Liang</surname><given-names>Hongbin</given-names></name></person-group><article-title>The genus <italic><tp:taxon-name><tp:taxon-name-part taxon-name-part-type="genus">Pterostichus</tp:taxon-name-part></tp:taxon-name></italic> in China II: the subgenus <italic><tp:taxon-name><tp:taxon-name-part taxon-name-part-type="subgenus">Circinatus</tp:taxon-name-part></tp:taxon-name></italic> Sciaky, a species revision and phylogeny (<tp:taxon-name><tp:taxon-name-part taxon-name-part-type="family">Carabidae</tp:taxon-name-part></tp:taxon-name>, <tp:taxon-name><tp:taxon-name-part taxon-name-part-type="tribe">Pterostichini</tp:taxon-name-part></tp:taxon-name>)</article-title><source>Zookeys</source><day>16</day><month>11</month><year>2015</year><volume>2015</volume><issue>536</issue><fpage>1</fpage><lpage>92</lpage><pub-id pub-id-type="doi">10.3897/zookeys.536.5982</pub-id></mixed-citation></tp:treatment-meta><tp:nomenclature><tp:taxon-name>
                            <tp:taxon-name-part taxon-name-part-type="genus">Pterostichus</tp:taxon-name-part>
                            (<tp:taxon-name-part taxon-name-part-type="subgenus">Circinatus</tp:taxon-name-part>)
                            <tp:taxon-name-part taxon-name-part-type="species">dentifer</tp:taxon-name-part>
                            <object-id xmlns:xlink="http://www.w3.org/1999/xlink" content-type="common name" xlink:type="simple">Chinese common name: 肩齿通缘步甲 (Jiān Chi Tōng Yuán Bù Jiă)</object-id>
                        </tp:taxon-name><tp:taxon-authority>Allegro &amp; Sciaky, 2010</tp:taxon-authority><xref ref-type="fig" rid="F7">Figures 22</xref><xref ref-type="fig" rid="F8">, 33</xref><xref ref-type="fig" rid="F18">, 107</xref><tp:nomenclature-citation-list><tp:nomenclature-citation><tp:taxon-name>
                            <tp:taxon-name-part taxon-name-part-type="genus">Pterostichus</tp:taxon-name-part>
                            (<tp:taxon-name-part taxon-name-part-type="subgenus">Circinatus</tp:taxon-name-part>)
                            <tp:taxon-name-part taxon-name-part-type="species">dentifer</tp:taxon-name-part>
                        </tp:taxon-name><comment><xref ref-type="bibr" rid="B1">Allegro and Sciaky 2010</xref>: 4 (Original: <italic><tp:taxon-name><tp:taxon-name-part taxon-name-part-type="genus">Pterostichus</tp:taxon-name-part></tp:taxon-name> (<tp:taxon-name><tp:taxon-name-part taxon-name-part-type="subgenus">Circinatus</tp:taxon-name-part></tp:taxon-name>)</italic>; holotype deposited in <abbrev xmlns:xlink="http://www.w3.org/1999/xlink" content-type="institution" xlink:title="Collection of Riccardo Sciaky, Milano, Italy" xlink:type="simple">CRS</abbrev>).</comment></tp:nomenclature-citation></tp:nomenclature-citation-list></tp:nomenclature><tp:treatment-sec sec-type="Type locality"><title>Type locality.</title><p>Sichuan: Dayi County, Chadiping, 1500 m. Chadiping (<named-content xmlns:xlink="http://www.w3.org/1999/xlink" content-type="dwc:verbatimCoordinates" xlink:type="simple">N30.61°, E103.17°</named-content>) is a small village under the south slope of Xilingxueshan Mt.</p></tp:treatment-sec><tp:treatment-sec sec-type="type material"><title>Type material examined.</title><p><bold>Holotype</bold> of <italic><tp:taxon-name><tp:taxon-name-part taxon-name-part-type="genus">Pterostichus</tp:taxon-name-part> <tp:taxon-name-part taxon-name-part-type="species">dentifer</tp:taxon-name-part></tp:taxon-name></italic> Allegro &amp; Sciaky (<abbrev xmlns:xlink="http://www.w3.org/1999/xlink" content-type="institution" xlink:title="Collection of Riccardo Sciaky, Milano, Italy" xlink:type="simple">CRS</abbrev>): male, body length = 14.5 mm, board mounted, genitalia dissected and mounted on plastic film, pinned under specimen, “China, C Sichuan, Dayi distr., / Chadiping env., 1500 m / 5–7.08.1996 / A. Zamotajlov, A. Miroshnikov &amp; / D. Fedorenko”; <!--PageBreak-->“ex coll. / A. Zamotajlov”; “HOLOTYPUS ♂ / Pterostichus / (Circinatus)/ dentifer sp. n. / Allegro &amp; Sciaky det. 2010” [red label].</p></tp:treatment-sec><tp:treatment-sec sec-type="Diagnosis"><title>Diagnosis.</title><p>Pronotum with single mid-lateral seta; posterior seta distant from hind angle, hind angle completely rounded; basal foveal grooves not completely fused, anterior part of outer groove distinctly separated from inner one, so that basal fovea is a little bifid anteriorly; elytron with faint transverse microsculpture; basal ridge strongly oblique lateral-posteriorly; shoulder angle forming obtuse angle, humeral tooth large, strongly pointed; males with terminal sternum not modified; median lobe of aedeagus strongly bent to right side, apical lamella very short, less than one fourth its basal width.</p><p><italic><tp:taxon-name><tp:taxon-name-part taxon-name-part-type="genus">Pterostichus</tp:taxon-name-part> <tp:taxon-name-part taxon-name-part-type="species">dentifer</tp:taxon-name-part></tp:taxon-name></italic> is very similar to <italic><tp:taxon-name><tp:taxon-name-part taxon-name-part-type="genus">Pterostichus</tp:taxon-name-part> <tp:taxon-name-part taxon-name-part-type="species">subtilissimus</tp:taxon-name-part></tp:taxon-name></italic> and <italic><tp:taxon-name><tp:taxon-name-part taxon-name-part-type="genus">Pterostichus</tp:taxon-name-part> <tp:taxon-name-part taxon-name-part-type="species">yuxiaodongi</tp:taxon-name-part></tp:taxon-name></italic> sp. n. They are all relatively large sized species within the subgenus, and have the aedeagus strongly bent to the right side. <italic><tp:taxon-name><tp:taxon-name-part taxon-name-part-type="genus">Pterostichus</tp:taxon-name-part> <tp:taxon-name-part taxon-name-part-type="species">dentifer</tp:taxon-name-part></tp:taxon-name></italic> differs from the latter two species in: (1) elytral humeral tooth much larger; (2) pronotal basal fovea with more punctures; (3) median lobe of aedeagus with shorter apical lamella (than <italic><tp:taxon-name><tp:taxon-name-part taxon-name-part-type="genus">Pterostichus</tp:taxon-name-part> <tp:taxon-name-part taxon-name-part-type="species">yuxiaodongi</tp:taxon-name-part></tp:taxon-name></italic>), and relatively simpler apex (than <italic><tp:taxon-name><tp:taxon-name-part taxon-name-part-type="genus">Pterostichus</tp:taxon-name-part> <tp:taxon-name-part taxon-name-part-type="species">subtilissimus</tp:taxon-name-part></tp:taxon-name></italic>).</p></tp:treatment-sec><tp:treatment-sec sec-type="Supplemental description"><title>Supplemental description.</title><p><bold>Male sternum</bold>. Penultimate and terminal sterna of males without special structures. Endophallus not studied, females unknown.</p></tp:treatment-sec><tp:treatment-sec sec-type="Distribution"><title>Distribution.</title><p>So far this species is known only from the holotype from Sichuan Prov., Dayi County, Chadiping, 1500 m. (Map <xref ref-type="fig" rid="F21">2</xref>)</p></tp:treatment-sec><tp:treatment-sec sec-type="Affinities"><title>Affinities.</title><p>This species is close to <italic><tp:taxon-name><tp:taxon-name-part taxon-name-part-type="genus">Pterostichus</tp:taxon-name-part> <tp:taxon-name-part taxon-name-part-type="species">subtilissimus</tp:taxon-name-part></tp:taxon-name></italic> and <italic><tp:taxon-name><tp:taxon-name-part taxon-name-part-type="genus">Pterostichus</tp:taxon-name-part> <tp:taxon-name-part taxon-name-part-type="species">yuxiaodongi</tp:taxon-name-part></tp:taxon-name></italic> sp. n. For details see discussions under <italic><tp:taxon-name><tp:taxon-name-part taxon-name-part-type="genus">Pterostichus</tp:taxon-name-part> <tp:taxon-name-part taxon-name-part-type="species">yuxiaodongi</tp:taxon-name-part></tp:taxon-name></italic> sp. n. and <tp:taxon-name><tp:taxon-name-part taxon-name-part-type="species">subtilissimus</tp:taxon-name-part></tp:taxon-name>-group in the section of infra-subgeneric taxonomy.</p></tp:treatment-sec><tp:treatment-sec><!--Section generated to contain objects referenced in tp:taxon-treatment.--><fig id="F7" position="float" orientation="portrait"><label>Figures 22–27.</label><caption><p>Habitus of <italic><tp:taxon-name><tp:taxon-name-part taxon-name-part-type="genus">Pterostichus</tp:taxon-name-part></tp:taxon-name> (<tp:taxon-name><tp:taxon-name-part taxon-name-part-type="subgenus">Circinatus</tp:taxon-name-part></tp:taxon-name>)</italic> spp. <bold>22</bold> <italic><tp:taxon-name><tp:taxon-name-part taxon-name-part-type="genus">Pterostichus</tp:taxon-name-part> <tp:taxon-name-part taxon-name-part-type="species">dentifer</tp:taxon-name-part></tp:taxon-name></italic> Allegro &amp; Sciaky, holotype <bold>23</bold> <italic><tp:taxon-name><tp:taxon-name-part taxon-name-part-type="genus">Pterostichus</tp:taxon-name-part> <tp:taxon-name-part taxon-name-part-type="species">yuxiaodongi</tp:taxon-name-part></tp:taxon-name></italic> sp. n., holotype <bold>24</bold> <italic><tp:taxon-name><tp:taxon-name-part taxon-name-part-type="genus">Pterostichus</tp:taxon-name-part> <tp:taxon-name-part taxon-name-part-type="species">beneshi</tp:taxon-name-part></tp:taxon-name></italic> Sciaky, holotype <bold>25</bold> <italic><tp:taxon-name><tp:taxon-name-part taxon-name-part-type="genus">Pterostichus</tp:taxon-name-part> <tp:taxon-name-part taxon-name-part-type="species">zoiai</tp:taxon-name-part></tp:taxon-name></italic> Sciaky, holotype <bold>26</bold> <italic><tp:taxon-name><tp:taxon-name-part taxon-name-part-type="genus">Pterostichus</tp:taxon-name-part> <tp:taxon-name-part taxon-name-part-type="species">pohnerti</tp:taxon-name-part></tp:taxon-name></italic> Jedlička, holotype <bold>27</bold> <italic><tp:taxon-name><tp:taxon-name-part taxon-name-part-type="genus">Pterostichus</tp:taxon-name-part> <tp:taxon-name-part taxon-name-part-type="species">xilingensis</tp:taxon-name-part></tp:taxon-name></italic> Allegro &amp; Sciaky, holotype. Scale bar: 2.0 mm.</p></caption><graphic xmlns:xlink="http://www.w3.org/1999/xlink" xlink:href="zookeys-536-001-g007.jpg" position="float" orientation="portrait" xlink:type="simple" id="oo_65140.jpg"/></fig><fig id="F8" position="float" orientation="portrait"><label>Figures 28–33.</label><caption><p>Male genitalia of <italic><tp:taxon-name><tp:taxon-name-part taxon-name-part-type="genus">Pterostichus</tp:taxon-name-part></tp:taxon-name> (<tp:taxon-name><tp:taxon-name-part taxon-name-part-type="subgenus">Circinatus</tp:taxon-name-part></tp:taxon-name>)</italic> spp.; <bold>A</bold> left lateral view of median lobe <bold>B</bold> dorsal view of median lobe <bold>C</bold> right paramere <bold>28</bold> <italic><tp:taxon-name><tp:taxon-name-part taxon-name-part-type="genus">Pterostichus</tp:taxon-name-part> <tp:taxon-name-part taxon-name-part-type="species">camelus</tp:taxon-name-part></tp:taxon-name></italic> sp. n., holotype <bold>29</bold> <italic><tp:taxon-name><tp:taxon-name-part taxon-name-part-type="genus">Pterostichus</tp:taxon-name-part> <tp:taxon-name-part taxon-name-part-type="species">ailaoicus</tp:taxon-name-part></tp:taxon-name></italic> sp. n., holotype <bold>30</bold> <italic><tp:taxon-name><tp:taxon-name-part taxon-name-part-type="genus">Pterostichus</tp:taxon-name-part> <tp:taxon-name-part taxon-name-part-type="species">miao</tp:taxon-name-part></tp:taxon-name></italic> sp. n. holotype <bold>31</bold> <italic><tp:taxon-name><tp:taxon-name-part taxon-name-part-type="genus">Pterostichus</tp:taxon-name-part> <tp:taxon-name-part taxon-name-part-type="species">yan</tp:taxon-name-part></tp:taxon-name></italic> sp. n., holotype <bold>32</bold> <italic><tp:taxon-name><tp:taxon-name-part taxon-name-part-type="genus">Pterostichus</tp:taxon-name-part> <tp:taxon-name-part taxon-name-part-type="species">tumulus</tp:taxon-name-part></tp:taxon-name></italic> sp. n., holotype <bold>33</bold> <italic><tp:taxon-name><tp:taxon-name-part taxon-name-part-type="genus">Pterostichus</tp:taxon-name-part> <tp:taxon-name-part taxon-name-part-type="species">dentifer</tp:taxon-name-part></tp:taxon-name></italic> Allegro &amp; Sciaky, holotype. Scale bars: 0.5 mm (<bold>A, B</bold>); 0.2 mm (<bold>C</bold>).</p></caption><graphic xmlns:xlink="http://www.w3.org/1999/xlink" xlink:href="zookeys-536-001-g008.jpg" position="float" orientation="portrait" xlink:type="simple" id="oo_65141.jpg"/></fig><fig id="F18" position="float" orientation="portrait"><label>Figures 102–113.</label><caption><p>Pronotum hind angle and basal area of <italic><tp:taxon-name><tp:taxon-name-part taxon-name-part-type="genus">Pterostichus</tp:taxon-name-part></tp:taxon-name> (<tp:taxon-name><tp:taxon-name-part taxon-name-part-type="subgenus">Circinatus</tp:taxon-name-part></tp:taxon-name>)</italic> spp. <bold>102</bold> <italic><tp:taxon-name><tp:taxon-name-part taxon-name-part-type="genus">Pterostichus</tp:taxon-name-part> <tp:taxon-name-part taxon-name-part-type="species">liciniformis</tp:taxon-name-part></tp:taxon-name></italic> Csiki <bold>103</bold> <italic><tp:taxon-name><tp:taxon-name-part taxon-name-part-type="genus">Pterostichus</tp:taxon-name-part> <tp:taxon-name-part taxon-name-part-type="species">dimorphus</tp:taxon-name-part></tp:taxon-name></italic> sp. n. <bold>104</bold> <italic><tp:taxon-name><tp:taxon-name-part taxon-name-part-type="genus">Pterostichus</tp:taxon-name-part> <tp:taxon-name-part taxon-name-part-type="species">wangjiani</tp:taxon-name-part></tp:taxon-name></italic> sp. n. <bold>105</bold> <italic><tp:taxon-name><tp:taxon-name-part taxon-name-part-type="genus">Pterostichus</tp:taxon-name-part> <tp:taxon-name-part taxon-name-part-type="species">tumulus</tp:taxon-name-part></tp:taxon-name></italic> sp. n. <bold>106</bold> <italic><tp:taxon-name><tp:taxon-name-part taxon-name-part-type="genus">Pterostichus</tp:taxon-name-part> <tp:taxon-name-part taxon-name-part-type="species">subtilissimus</tp:taxon-name-part></tp:taxon-name></italic> Sciaky <bold>107</bold> <italic><tp:taxon-name><tp:taxon-name-part taxon-name-part-type="genus">Pterostichus</tp:taxon-name-part> <tp:taxon-name-part taxon-name-part-type="species">dentifer</tp:taxon-name-part></tp:taxon-name></italic> Allegro &amp; Sciaky <bold>108</bold> <italic><tp:taxon-name><tp:taxon-name-part taxon-name-part-type="genus">Pterostichus</tp:taxon-name-part> <tp:taxon-name-part taxon-name-part-type="species">yuxiaodongi</tp:taxon-name-part></tp:taxon-name></italic> sp. n. <bold>109</bold> <italic><tp:taxon-name><tp:taxon-name-part taxon-name-part-type="genus">Pterostichus</tp:taxon-name-part> <tp:taxon-name-part taxon-name-part-type="species">beneshi</tp:taxon-name-part></tp:taxon-name></italic> Sciaky <bold>110</bold> <italic><tp:taxon-name><tp:taxon-name-part taxon-name-part-type="genus">Pterostichus</tp:taxon-name-part> <tp:taxon-name-part taxon-name-part-type="species">zoiai</tp:taxon-name-part></tp:taxon-name></italic> Sciaky <bold>111</bold> <italic><tp:taxon-name><tp:taxon-name-part taxon-name-part-type="genus">Pterostichus</tp:taxon-name-part> <tp:taxon-name-part taxon-name-part-type="species">pohnerti</tp:taxon-name-part></tp:taxon-name></italic> Jedlička <bold>112</bold> <italic><tp:taxon-name><tp:taxon-name-part taxon-name-part-type="genus">Pterostichus</tp:taxon-name-part> <tp:taxon-name-part taxon-name-part-type="species">xilingensis</tp:taxon-name-part></tp:taxon-name></italic> Allegro &amp; Sciaky <bold>113</bold> <tp:taxon-name><tp:taxon-name-part taxon-name-part-type="genus">Pterostichus</tp:taxon-name-part> (<tp:taxon-name-part taxon-name-part-type="subgenus">Morphohaptoderus</tp:taxon-name-part>) <tp:taxon-name-part taxon-name-part-type="species">wenxianensis</tp:taxon-name-part></tp:taxon-name> Allegro &amp; Sciaky, holotype. Scale bar: 0.5 mm.</p></caption><graphic xmlns:xlink="http://www.w3.org/1999/xlink" xlink:href="zookeys-536-001-g018.jpg" position="float" orientation="portrait" xlink:type="simple" id="oo_65151.jpg"/></fig><fig id="F21" position="float" orientation="portrait"><label>Maps 1–3.</label><graphic xmlns:xlink="http://www.w3.org/1999/xlink" xlink:href="zookeys-536-001-g021.jpg" position="float" orientation="portrait" xlink:type="simple" id="oo_65133.jpg"/></fig></tp:treatment-sec><ref-list><ref id="B1"><mixed-citation xmlns:xlink="http://www.w3.org/1999/xlink" xlink:type="simple"><person-group><name name-style="western"><surname>Allegro</surname><given-names>G</given-names></name><name name-style="western"><surname>Sciaky</surname><given-names>R</given-names></name></person-group> (<year>2010</year>) <article-title>Review of the Chinese subgenus <italic><tp:taxon-name><tp:taxon-name-part taxon-name-part-type="subgenus">Circinatus</tp:taxon-name-part></tp:taxon-name></italic> of <italic><tp:taxon-name><tp:taxon-name-part taxon-name-part-type="genus">Pterostichus</tp:taxon-name-part></tp:taxon-name></italic>, with description of six new species (<tp:taxon-name><tp:taxon-name-part taxon-name-part-type="order">Coleoptera</tp:taxon-name-part></tp:taxon-name>, <tp:taxon-name><tp:taxon-name-part taxon-name-part-type="family">Carabidae</tp:taxon-name-part></tp:taxon-name>).</article-title> <source>Bollettino del Museo Civico di Storia Naturale di Verona</source> <volume>34</volume>, <series>Botanica Zoologia</series>: <fpage>3</fpage>–<lpage>18</lpage>. </mixed-citation></ref></ref-list></tp:taxon-treatment>
