# Supplementary material for: The genus Pterostichus in China II: the subgenus Circinatus Sciaky, a species revision and phylogeny (Carabidae, Pterostichini)
Source: Zookeys. 2015 Nov 16;(536):1–92. doi: 10.3897/zookeys.536.5982 (PMC4714036; doi:10.3897/zookeys.536.5982)
Supplement: XML Treatment for Pterostichus (Circinatus) zoiai [file zookeys.536.5982-treatment24.xml]

<!DOCTYPE tp:taxon-treatment
  PUBLIC "-//TaxonX//DTD Taxonomic Treatment Publishing DTD v0 20100105//EN" "tax-treatment-NSO.dtd">
<tp:taxon-treatment xmlns:tp="http://www.plazi.org/taxpub"><tp:treatment-meta><kwd-group><label>Taxon classification</label><kwd><named-content content-type="kingdom">Animalia</named-content></kwd><kwd><named-content content-type="order">Coleoptera</named-content></kwd><kwd><named-content content-type="family">Carabidae</named-content></kwd></kwd-group><mixed-citation publication-type="journal"><person-group><name><surname>Shi</surname><given-names>Hongliang</given-names></name><name><surname>Liang</surname><given-names>Hongbin</given-names></name></person-group><article-title>The genus <italic><tp:taxon-name><tp:taxon-name-part taxon-name-part-type="genus">Pterostichus</tp:taxon-name-part></tp:taxon-name></italic> in China II: the subgenus <italic><tp:taxon-name><tp:taxon-name-part taxon-name-part-type="subgenus">Circinatus</tp:taxon-name-part></tp:taxon-name></italic> Sciaky, a species revision and phylogeny (<tp:taxon-name><tp:taxon-name-part taxon-name-part-type="family">Carabidae</tp:taxon-name-part></tp:taxon-name>, <tp:taxon-name><tp:taxon-name-part taxon-name-part-type="tribe">Pterostichini</tp:taxon-name-part></tp:taxon-name>)</article-title><source>Zookeys</source><day>16</day><month>11</month><year>2015</year><volume>2015</volume><issue>536</issue><fpage>1</fpage><lpage>92</lpage><pub-id pub-id-type="doi">10.3897/zookeys.536.5982</pub-id></mixed-citation></tp:treatment-meta><tp:nomenclature><tp:taxon-name>
                            <tp:taxon-name-part taxon-name-part-type="genus">Pterostichus</tp:taxon-name-part>
                            (<tp:taxon-name-part taxon-name-part-type="subgenus">Circinatus</tp:taxon-name-part>)
                            <tp:taxon-name-part taxon-name-part-type="species">zoiai</tp:taxon-name-part>
                            <object-id xmlns:xlink="http://www.w3.org/1999/xlink" content-type="common name" xlink:type="simple">Chinese common name: 佐亚通缘步甲 (Zuŏ Yà Tōng Yuán Bù Jiă)</object-id>
                        </tp:taxon-name><tp:taxon-authority>Sciaky, 1996</tp:taxon-authority><xref ref-type="fig" rid="F7">Figures 25</xref><xref ref-type="fig" rid="F14">, 49</xref><xref ref-type="fig" rid="F15">, 69</xref><xref ref-type="fig" rid="F16">, 88</xref><xref ref-type="fig" rid="F18">, 110</xref><!--PageBreak--><tp:nomenclature-citation-list><tp:nomenclature-citation><tp:taxon-name>
                            <tp:taxon-name-part taxon-name-part-type="genus">Pterostichus</tp:taxon-name-part>
                            (<tp:taxon-name-part taxon-name-part-type="subgenus">Circinatus</tp:taxon-name-part>)
                            <tp:taxon-name-part taxon-name-part-type="species">zoiai</tp:taxon-name-part>
                        </tp:taxon-name><comment><xref ref-type="bibr" rid="B14">Sciaky 1996</xref>: 222 (Original: <italic><tp:taxon-name><tp:taxon-name-part taxon-name-part-type="genus">Pterostichus</tp:taxon-name-part></tp:taxon-name> (<tp:taxon-name><tp:taxon-name-part taxon-name-part-type="subgenus">Circinatus</tp:taxon-name-part></tp:taxon-name>)</italic>; holotype deposited in <named-content xmlns:xlink="http://www.w3.org/1999/xlink" content-type="dwc:institutional_code" xlink:type="simple">NHMB</named-content>); <xref ref-type="bibr" rid="B2">Bousquet 2003</xref>: 488; <xref ref-type="bibr" rid="B10">Lorenz 2005</xref>: 280; <xref ref-type="bibr" rid="B1">Allegro and Sciaky 2010</xref>: 4.</comment></tp:nomenclature-citation></tp:nomenclature-citation-list></tp:nomenclature><tp:treatment-sec sec-type="Type locality"><title>Type locality.</title><p>Sichuan: Emei Mt. (~<named-content xmlns:xlink="http://www.w3.org/1999/xlink" content-type="dwc:verbatimCoordinates" xlink:type="simple">N29.55°, E103.34°</named-content>), 600–1050 m.</p></tp:treatment-sec><tp:treatment-sec sec-type="type material"><title>Type material examined.</title><p><bold>Holotype</bold> of <italic><tp:taxon-name><tp:taxon-name-part taxon-name-part-type="genus">Pterostichus</tp:taxon-name-part> <tp:taxon-name-part taxon-name-part-type="species">zoiai</tp:taxon-name-part></tp:taxon-name></italic> Sciaky (<named-content xmlns:xlink="http://www.w3.org/1999/xlink" content-type="dwc:institutional_code" xlink:type="simple">NHMB</named-content>), male, body length = 10.7 mm, board mounted, genitalia dissected and glued on same board with specimen, “CHINA: Sichuan / Mt. EMEI, 600–1050 m / 5.-19.5.1989 / Lad. Bocák, lgt.”; “<italic>HOLOTYPUS</italic> / <italic><tp:taxon-name><tp:taxon-name-part taxon-name-part-type="genus">Pterostichus</tp:taxon-name-part></tp:taxon-name></italic> / (<italic><tp:taxon-name><tp:taxon-name-part taxon-name-part-type="subgenus">Circinatus</tp:taxon-name-part></tp:taxon-name></italic>)/ <italic><tp:taxon-name><tp:taxon-name-part taxon-name-part-type="species">zoiai</tp:taxon-name-part></tp:taxon-name></italic> <italic>sp. n.</italic> / <italic>Det. Sciaky ‘94</italic>” [red label]. <bold>Paratype</bold>, 1 male, “CHINA, Sichuan, / Mt. Emei, 2640 m, 6.5.1989, Lad. Bocak, lgt.”; “ex. coll. R. Sciaky, 2011”.</p></tp:treatment-sec><tp:treatment-sec sec-type="type material"><title>Non-type material examined</title><p>(total 44 specimens). 9 males, 6 females (<abbrev xmlns:xlink="http://www.w3.org/1999/xlink" content-type="institution" xlink:title="Institute of Zoology, Chinese Academy of Science, Beijing, China" xlink:type="simple">IZAS</abbrev>), “China, Sichuan, mount. Emei, Leidongping, broadleaf forest with dead log under forest, <named-content xmlns:xlink="http://www.w3.org/1999/xlink" content-type="dwc:verbatimCoordinates" xlink:type="simple">N29.54669, E103.33552</named-content>; 2420 m, 2012.VII.02 N, on ground or tree trunk, SHI Hongliang, LIU Ye, leg.”; 2 males, 2 females (<abbrev xmlns:xlink="http://www.w3.org/1999/xlink" content-type="institution" xlink:title="Institute of Zoology, Chinese Academy of Science, Beijing, China" xlink:type="simple">IZAS</abbrev>), same data, but collecting date 2012.VII.03; 2 males, 7 females (<abbrev xmlns:xlink="http://www.w3.org/1999/xlink" content-type="institution" xlink:title="Institute of Zoology, Chinese Academy of Science, Beijing, China" xlink:type="simple">IZAS</abbrev>), same data, but collecting date 2012.VII.05; 7 males, 8 females (<abbrev xmlns:xlink="http://www.w3.org/1999/xlink" content-type="institution" xlink:title="Institute of Zoology, Chinese Academy of Science, Beijing, China" xlink:type="simple">IZAS</abbrev>), “China, Sichuan, mount. Emei, Leidongping, broadleaf forest with dead log under forest, <named-content xmlns:xlink="http://www.w3.org/1999/xlink" content-type="dwc:verbatimCoordinates" xlink:type="simple">N29.54669, E103.33552</named-content>; 2420 m, 2012.VII.06, by pitfall trap, SHI Hongliang, LIU Ye, leg.”; 1 female (<abbrev xmlns:xlink="http://www.w3.org/1999/xlink" content-type="institution" xlink:title="Institute of Zoology, Chinese Academy of Science, Beijing, China" xlink:type="simple">IZAS</abbrev>), “Mt. Emei, Sichuan Prov. 17-VII-2003, Hu &amp; Tang leg.”.</p></tp:treatment-sec><tp:treatment-sec sec-type="Diagnosis"><title>Diagnosis.</title><p>Pronotum with single mid-lateral seta; posterior seta distant from hind angle, hind angle completely rounded; basal foveal outer groove absent, outer region of inner groove completely flat; basal fovea area finely punctate between two inner grooves; elytron with humeral tooth almost invisible; elytral microsculpture faint, linear; fifth tarsomeres glabrous beneath; terminal sternum of male not modified. This species is very similar to <italic><tp:taxon-name><tp:taxon-name-part taxon-name-part-type="genus">Pterostichus</tp:taxon-name-part> <tp:taxon-name-part taxon-name-part-type="species">beneshi</tp:taxon-name-part></tp:taxon-name></italic>. Their comparison has been provided in the diagnosis under <italic><tp:taxon-name><tp:taxon-name-part taxon-name-part-type="genus">Pterostichus</tp:taxon-name-part> <tp:taxon-name-part taxon-name-part-type="species">beneshi</tp:taxon-name-part></tp:taxon-name></italic>.</p></tp:treatment-sec><tp:treatment-sec sec-type="Supplemental description"><title>Supplemental description.</title><p><bold>Male sternum</bold>. Penultimate and terminal sterna without special structures. <bold>Endophallus</bold> (Fig. <xref ref-type="fig" rid="F14">49D, E, G</xref>) extended in dorsal-basal direction of aedeagus, major portion of endophallus located on dorsal side of aedeagus; gonopore (<bold>gp</bold>, gonopore lobe folded in Fig. <xref ref-type="fig" rid="F14">49</xref>) located at level near middle of aedeagus, pointing to right. Five distinct lobes recognized: left lobe (<bold>ll</bold>) largest, located on left face near gp, its apex branched, forming two rounded sub-lobes, upper half of ll decorated with scales, scales near apex of ll very coarse; ventral lobe I (<bold><abbrev xmlns:xlink="http://www.w3.org/1999/xlink" xlink:title="ventral lobe" xlink:type="simple">vl</abbrev>-I</bold>) tubiform, pointing to dorsal side of aedeagus, apex a little enlarged; ventral lobe II (<bold><abbrev xmlns:xlink="http://www.w3.org/1999/xlink" xlink:title="ventral lobe" xlink:type="simple">vl</abbrev>-II</bold>) much smaller than <abbrev xmlns:xlink="http://www.w3.org/1999/xlink" xlink:title="ventral lobe" xlink:type="simple">vl</abbrev>-I; right lobe (<bold><abbrev xmlns:xlink="http://www.w3.org/1999/xlink" xlink:title="right lobe" xlink:type="simple">rl</abbrev></bold>) longer and thicker than <abbrev xmlns:xlink="http://www.w3.org/1999/xlink" xlink:title="ventral lobe" xlink:type="simple">vl</abbrev>-II, tubiform, straight; pre-apical lobe (<bold><abbrev xmlns:xlink="http://www.w3.org/1999/xlink" xlink:title="pre-apical lobe" xlink:type="simple">pa</abbrev></bold>) located on right face, close to gp, apex enlarged and branched, with very fine scales; basal-dorsal region on endophallus heavily pigmented; endophallus without chitinized piece. <bold>Female genitalia</bold>. Spermatheca with seminal canal approx three times as long as receptaculum; receptaculum capitate (Fig. <xref ref-type="fig" rid="F15">69</xref>), club approx half length of receptaculum; seminal canal inserted at base of common oviduct, base of seminal canal with sclerotized region short and thick. Stylomere II with two ensiform setae at basal half of outer margin, and a small one near middle of inner margin; two short nematiform setae located in a furrow near apex. Female sternum VIII (Fig. <xref ref-type="fig" rid="F16">88B</xref>) with fine setae on posterior margin, setae on middle region a little thicker; posterior margin almost straight, notched in middle; posterior region well chitinized; anterior region semi-chitinized, deeply notched in middle; middle transparent region small, roughly diamond-shaped, with two short oblique extensions; middle transparent region adjacent to anterior and posterior notches in middle. Female tergum VIII (Fig. <xref ref-type="fig" rid="F16">88A</xref>) short, posterior region semi-chitinized, without denser pigmentation; anterior region evenly chitinized; anterior margin notched in middle, posterior margin evenly arcuate.</p></tp:treatment-sec><tp:treatment-sec sec-type="Distribution"><title>Distribution.</title><p>Known only from Emei mountain in central Sichuan province (Map <xref ref-type="fig" rid="F21">2</xref>). The label of the holotype indicates that this species is from low altitude (600–1050 m) on Emei Mt. As a result of our expedition to Emei Mt. in 2012, we <!--PageBreak-->found that this species is very common at relatively high altitudes (more than 2000 m) of Emei Mountain.</p></tp:treatment-sec><tp:treatment-sec sec-type="Affinities"><title>Affinities.</title><p>This species is close to <italic><tp:taxon-name><tp:taxon-name-part taxon-name-part-type="genus">Pterostichus</tp:taxon-name-part> <tp:taxon-name-part taxon-name-part-type="species">beneshi</tp:taxon-name-part></tp:taxon-name></italic> in similarities of external appearance and male genitalia. Their endophalli are also similar, all lobes being recognizable as homologous.</p></tp:treatment-sec><tp:treatment-sec><!--Section generated to contain objects referenced in tp:taxon-treatment.--><fig id="F7" position="float" orientation="portrait"><label>Figures 22–27.</label><caption><p>Habitus of <italic><tp:taxon-name><tp:taxon-name-part taxon-name-part-type="genus">Pterostichus</tp:taxon-name-part></tp:taxon-name> (<tp:taxon-name><tp:taxon-name-part taxon-name-part-type="subgenus">Circinatus</tp:taxon-name-part></tp:taxon-name>)</italic> spp. <bold>22</bold> <italic><tp:taxon-name><tp:taxon-name-part taxon-name-part-type="genus">Pterostichus</tp:taxon-name-part> <tp:taxon-name-part taxon-name-part-type="species">dentifer</tp:taxon-name-part></tp:taxon-name></italic> Allegro &amp; Sciaky, holotype <bold>23</bold> <italic><tp:taxon-name><tp:taxon-name-part taxon-name-part-type="genus">Pterostichus</tp:taxon-name-part> <tp:taxon-name-part taxon-name-part-type="species">yuxiaodongi</tp:taxon-name-part></tp:taxon-name></italic> sp. n., holotype <bold>24</bold> <italic><tp:taxon-name><tp:taxon-name-part taxon-name-part-type="genus">Pterostichus</tp:taxon-name-part> <tp:taxon-name-part taxon-name-part-type="species">beneshi</tp:taxon-name-part></tp:taxon-name></italic> Sciaky, holotype <bold>25</bold> <italic><tp:taxon-name><tp:taxon-name-part taxon-name-part-type="genus">Pterostichus</tp:taxon-name-part> <tp:taxon-name-part taxon-name-part-type="species">zoiai</tp:taxon-name-part></tp:taxon-name></italic> Sciaky, holotype <bold>26</bold> <italic><tp:taxon-name><tp:taxon-name-part taxon-name-part-type="genus">Pterostichus</tp:taxon-name-part> <tp:taxon-name-part taxon-name-part-type="species">pohnerti</tp:taxon-name-part></tp:taxon-name></italic> Jedlička, holotype <bold>27</bold> <italic><tp:taxon-name><tp:taxon-name-part taxon-name-part-type="genus">Pterostichus</tp:taxon-name-part> <tp:taxon-name-part taxon-name-part-type="species">xilingensis</tp:taxon-name-part></tp:taxon-name></italic> Allegro &amp; Sciaky, holotype. Scale bar: 2.0 mm.</p></caption><graphic xmlns:xlink="http://www.w3.org/1999/xlink" xlink:href="zookeys-536-001-g007.jpg" position="float" orientation="portrait" xlink:type="simple" id="oo_65140.jpg"/></fig><fig id="F14" position="float" orientation="portrait"><label>Figures 49–52.</label><caption><p>Male genitalia of <italic><tp:taxon-name><tp:taxon-name-part taxon-name-part-type="genus">Pterostichus</tp:taxon-name-part></tp:taxon-name> (<tp:taxon-name><tp:taxon-name-part taxon-name-part-type="subgenus">Circinatus</tp:taxon-name-part></tp:taxon-name>)</italic> spp.; <bold>A</bold> left lateral view of median lobe <bold>B</bold> dorsal view of median lobe <bold>C</bold> right paramere <bold>D</bold> left lateral view of endophallus <bold>E</bold> right lateral view of endophallus <bold>F</bold> ventral view of endophallus <bold>G</bold> dorsal view of endophallus <bold>49</bold> <italic><tp:taxon-name><tp:taxon-name-part taxon-name-part-type="genus">Pterostichus</tp:taxon-name-part> <tp:taxon-name-part taxon-name-part-type="species">zoiai</tp:taxon-name-part></tp:taxon-name></italic> Sciaky, locality: Emei mountain <bold>50</bold> <italic><tp:taxon-name><tp:taxon-name-part taxon-name-part-type="genus">Pterostichus</tp:taxon-name-part> <tp:taxon-name-part taxon-name-part-type="species">beneshi</tp:taxon-name-part></tp:taxon-name></italic> Sciaky, locality: Erlangshan <bold>51</bold> <italic><tp:taxon-name><tp:taxon-name-part taxon-name-part-type="genus">Pterostichus</tp:taxon-name-part> <tp:taxon-name-part taxon-name-part-type="species">beneshi</tp:taxon-name-part></tp:taxon-name></italic> Sciaky, locality: Wolong <bold>52</bold> <italic><tp:taxon-name><tp:taxon-name-part taxon-name-part-type="genus">Pterostichus</tp:taxon-name-part> <tp:taxon-name-part taxon-name-part-type="species">liciniformis</tp:taxon-name-part></tp:taxon-name></italic> Csiki, locality: Zhongdian. Abbreviations of endophallic lobes explained in description of each species. Scale bars: 0.5 mm (<bold>A, B, D, E, F, G</bold>); 0.2 mm (<bold>C</bold>).</p></caption><graphic xmlns:xlink="http://www.w3.org/1999/xlink" xlink:href="zookeys-536-001-g014.jpg" position="float" orientation="portrait" xlink:type="simple" id="oo_65147.jpg"/></fig><fig id="F15" position="float" orientation="portrait"><label>Figures 53–70.</label><caption><p>Female reproductive system of <italic><tp:taxon-name><tp:taxon-name-part taxon-name-part-type="genus">Pterostichus</tp:taxon-name-part></tp:taxon-name> (<tp:taxon-name><tp:taxon-name-part taxon-name-part-type="subgenus">Circinatus</tp:taxon-name-part></tp:taxon-name>)</italic> spp. <bold>57–70</bold> show receptaculum only <bold>53</bold> <italic><tp:taxon-name><tp:taxon-name-part taxon-name-part-type="genus">Pterostichus</tp:taxon-name-part> <tp:taxon-name-part taxon-name-part-type="species">adelphus</tp:taxon-name-part></tp:taxon-name></italic> sp. n. <bold>54</bold> <italic><tp:taxon-name><tp:taxon-name-part taxon-name-part-type="genus">Pterostichus</tp:taxon-name-part> <tp:taxon-name-part taxon-name-part-type="species">zhygealu</tp:taxon-name-part></tp:taxon-name></italic> sp. n. <bold>55</bold> <italic><tp:taxon-name><tp:taxon-name-part taxon-name-part-type="genus">Pterostichus</tp:taxon-name-part> <tp:taxon-name-part taxon-name-part-type="species">tumulus</tp:taxon-name-part></tp:taxon-name></italic> sp. n. <bold>56</bold> <italic><tp:taxon-name><tp:taxon-name-part taxon-name-part-type="genus">Pterostichus</tp:taxon-name-part> <tp:taxon-name-part taxon-name-part-type="species">pohnerti</tp:taxon-name-part></tp:taxon-name></italic> Jedlička <bold>57</bold> <italic><tp:taxon-name><tp:taxon-name-part taxon-name-part-type="genus">Pterostichus</tp:taxon-name-part> <tp:taxon-name-part taxon-name-part-type="species">cavazzutianus</tp:taxon-name-part></tp:taxon-name></italic> s. str. replacement name <bold>58</bold> <italic><tp:taxon-name><tp:taxon-name-part taxon-name-part-type="genus">Pterostichus</tp:taxon-name-part> <tp:taxon-name-part taxon-name-part-type="species">cavazzutianus</tp:taxon-name-part> <tp:taxon-name-part taxon-name-part-type="subspecies">mianningensis</tp:taxon-name-part></tp:taxon-name></italic> ssp. n. <bold>59</bold> <italic><tp:taxon-name><tp:taxon-name-part taxon-name-part-type="genus">Pterostichus</tp:taxon-name-part> <tp:taxon-name-part taxon-name-part-type="species">agilis</tp:taxon-name-part></tp:taxon-name></italic> Allegro &amp; Sciaky <bold>60</bold> <italic><tp:taxon-name><tp:taxon-name-part taxon-name-part-type="genus">Pterostichus</tp:taxon-name-part> <tp:taxon-name-part taxon-name-part-type="species">camelus</tp:taxon-name-part></tp:taxon-name></italic> sp. n. <bold>61</bold> <italic><tp:taxon-name><tp:taxon-name-part taxon-name-part-type="genus">Pterostichus</tp:taxon-name-part> <tp:taxon-name-part taxon-name-part-type="species">bullatus</tp:taxon-name-part></tp:taxon-name></italic> Allegro &amp; Sciaky <bold>62</bold> <italic><tp:taxon-name><tp:taxon-name-part taxon-name-part-type="genus">Pterostichus</tp:taxon-name-part> <tp:taxon-name-part taxon-name-part-type="species">baenningeri</tp:taxon-name-part></tp:taxon-name></italic> Jedlička <bold>63</bold> <italic><tp:taxon-name><tp:taxon-name-part taxon-name-part-type="genus">Pterostichus</tp:taxon-name-part> <tp:taxon-name-part taxon-name-part-type="species">maitreya</tp:taxon-name-part></tp:taxon-name></italic> sp. n. <bold>64</bold> <italic><tp:taxon-name><tp:taxon-name-part taxon-name-part-type="genus">Pterostichus</tp:taxon-name-part> <tp:taxon-name-part taxon-name-part-type="species">liciniformis</tp:taxon-name-part></tp:taxon-name></italic> Csiki <bold>65</bold> <italic><tp:taxon-name><tp:taxon-name-part taxon-name-part-type="genus">Pterostichus</tp:taxon-name-part> <tp:taxon-name-part taxon-name-part-type="species">dimorphus</tp:taxon-name-part></tp:taxon-name></italic> sp. n. <bold>66</bold> <italic><tp:taxon-name><tp:taxon-name-part taxon-name-part-type="genus">Pterostichus</tp:taxon-name-part> <tp:taxon-name-part taxon-name-part-type="species">wangjiani</tp:taxon-name-part></tp:taxon-name></italic> sp. n. <bold>67</bold> <italic><tp:taxon-name><tp:taxon-name-part taxon-name-part-type="genus">Pterostichus</tp:taxon-name-part> <tp:taxon-name-part taxon-name-part-type="species">subtilissimus</tp:taxon-name-part></tp:taxon-name></italic> Sciaky <bold>68</bold> <italic><tp:taxon-name><tp:taxon-name-part taxon-name-part-type="genus">Pterostichus</tp:taxon-name-part> <tp:taxon-name-part taxon-name-part-type="species">beneshi</tp:taxon-name-part></tp:taxon-name></italic> Sciaky <bold>69</bold> <italic><tp:taxon-name><tp:taxon-name-part taxon-name-part-type="genus">Pterostichus</tp:taxon-name-part> <tp:taxon-name-part taxon-name-part-type="species">zoiai</tp:taxon-name-part></tp:taxon-name></italic> Sciaky <bold>70</bold> <italic><tp:taxon-name><tp:taxon-name-part taxon-name-part-type="genus">Pterostichus</tp:taxon-name-part> <tp:taxon-name-part taxon-name-part-type="species">xilingensis</tp:taxon-name-part></tp:taxon-name></italic> Allegro &amp; Sciaky. Scale bars: 0.5 mm (<bold>53–56</bold>); 0.2 mm (<bold>57–70</bold>).</p></caption><graphic xmlns:xlink="http://www.w3.org/1999/xlink" xlink:href="zookeys-536-001-g015.jpg" position="float" orientation="portrait" xlink:type="simple" id="oo_65148.jpg"/></fig><fig id="F16" position="float" orientation="portrait"><label>Figures 71–89.</label><caption><p><bold>A</bold> female tergum VIII <bold>B</bold> female sternum VIII. <bold>71</bold> <italic><tp:taxon-name><tp:taxon-name-part taxon-name-part-type="genus">Pterostichus</tp:taxon-name-part> <tp:taxon-name-part taxon-name-part-type="species">adelphus</tp:taxon-name-part></tp:taxon-name></italic> sp. n. <bold>72</bold> <italic><tp:taxon-name><tp:taxon-name-part taxon-name-part-type="genus">Pterostichus</tp:taxon-name-part> <tp:taxon-name-part taxon-name-part-type="species">cavazzutianus</tp:taxon-name-part></tp:taxon-name></italic> s. str. replacement name <bold>73</bold> <italic><tp:taxon-name><tp:taxon-name-part taxon-name-part-type="genus">Pterostichus</tp:taxon-name-part> <tp:taxon-name-part taxon-name-part-type="species">cavazzutianus</tp:taxon-name-part> <tp:taxon-name-part taxon-name-part-type="subspecies">mianningensis</tp:taxon-name-part></tp:taxon-name></italic> ssp. n. <bold>74</bold> <italic><tp:taxon-name><tp:taxon-name-part taxon-name-part-type="genus">Pterostichus</tp:taxon-name-part> <tp:taxon-name-part taxon-name-part-type="species">agilis</tp:taxon-name-part></tp:taxon-name></italic> Allegro &amp; Sciaky <bold>75</bold> <italic><tp:taxon-name><tp:taxon-name-part taxon-name-part-type="genus">Pterostichus</tp:taxon-name-part> <tp:taxon-name-part taxon-name-part-type="species">zhygealu</tp:taxon-name-part></tp:taxon-name></italic> sp. n. <bold>76</bold> <italic><tp:taxon-name><tp:taxon-name-part taxon-name-part-type="genus">Pterostichus</tp:taxon-name-part> <tp:taxon-name-part taxon-name-part-type="species">camelus</tp:taxon-name-part></tp:taxon-name></italic> sp. n. <bold>77</bold> <italic><tp:taxon-name><tp:taxon-name-part taxon-name-part-type="genus">Pterostichus</tp:taxon-name-part> <tp:taxon-name-part taxon-name-part-type="species">bullatus</tp:taxon-name-part></tp:taxon-name></italic> Allegro &amp; Sciaky <bold>78</bold> <italic><tp:taxon-name><tp:taxon-name-part taxon-name-part-type="genus">Pterostichus</tp:taxon-name-part> <tp:taxon-name-part taxon-name-part-type="species">baenningeri</tp:taxon-name-part></tp:taxon-name></italic> Jedlička <bold>79</bold> <italic><tp:taxon-name><tp:taxon-name-part taxon-name-part-type="genus">Pterostichus</tp:taxon-name-part> <tp:taxon-name-part taxon-name-part-type="species">maitreya</tp:taxon-name-part></tp:taxon-name></italic> sp. n. <bold>80</bold> <italic><tp:taxon-name><tp:taxon-name-part taxon-name-part-type="genus">Pterostichus</tp:taxon-name-part> <tp:taxon-name-part taxon-name-part-type="species">liciniformis</tp:taxon-name-part></tp:taxon-name></italic> Csiki <bold>81</bold> <italic><tp:taxon-name><tp:taxon-name-part taxon-name-part-type="genus">Pterostichus</tp:taxon-name-part> <tp:taxon-name-part taxon-name-part-type="species">dimorphus</tp:taxon-name-part></tp:taxon-name></italic> sp. n. <bold>82</bold> <italic><tp:taxon-name><tp:taxon-name-part taxon-name-part-type="genus">Pterostichus</tp:taxon-name-part> <tp:taxon-name-part taxon-name-part-type="species">wangjiani</tp:taxon-name-part></tp:taxon-name></italic> sp. n. <bold>83</bold> <italic><tp:taxon-name><tp:taxon-name-part taxon-name-part-type="genus">Pterostichus</tp:taxon-name-part> <tp:taxon-name-part taxon-name-part-type="species">tumulus</tp:taxon-name-part></tp:taxon-name></italic> sp. n. <bold>84</bold> <italic><tp:taxon-name><tp:taxon-name-part taxon-name-part-type="genus">Pterostichus</tp:taxon-name-part> <tp:taxon-name-part taxon-name-part-type="species">subtilissimus</tp:taxon-name-part></tp:taxon-name></italic> Sciaky <bold>85</bold> <italic><tp:taxon-name><tp:taxon-name-part taxon-name-part-type="genus">Pterostichus</tp:taxon-name-part> <tp:taxon-name-part taxon-name-part-type="species">pohnerti</tp:taxon-name-part></tp:taxon-name></italic> Jedlička <bold>86</bold> <italic><tp:taxon-name><tp:taxon-name-part taxon-name-part-type="genus">Pterostichus</tp:taxon-name-part> <tp:taxon-name-part taxon-name-part-type="species">xilingensis</tp:taxon-name-part></tp:taxon-name></italic> Allegro &amp; Sciaky <bold>87</bold> <italic><tp:taxon-name><tp:taxon-name-part taxon-name-part-type="genus">Pterostichus</tp:taxon-name-part> <tp:taxon-name-part taxon-name-part-type="species">beneshi</tp:taxon-name-part></tp:taxon-name></italic> Sciaky <bold>88</bold> <italic><tp:taxon-name><tp:taxon-name-part taxon-name-part-type="genus">Pterostichus</tp:taxon-name-part> <tp:taxon-name-part taxon-name-part-type="species">zoiai</tp:taxon-name-part></tp:taxon-name></italic> Sciaky <bold>89</bold> <tp:taxon-name><tp:taxon-name-part taxon-name-part-type="genus">Pterostichus</tp:taxon-name-part> (<tp:taxon-name-part taxon-name-part-type="subgenus">Morphohaptoderus</tp:taxon-name-part>) <tp:taxon-name-part taxon-name-part-type="species">schuelkei</tp:taxon-name-part></tp:taxon-name> Sciaky &amp; Wrase. Scale bar: 0.5 mm.</p></caption><graphic xmlns:xlink="http://www.w3.org/1999/xlink" xlink:href="zookeys-536-001-g016.jpg" position="float" orientation="portrait" xlink:type="simple" id="oo_65149.jpg"/></fig><fig id="F18" position="float" orientation="portrait"><label>Figures 102–113.</label><caption><p>Pronotum hind angle and basal area of <italic><tp:taxon-name><tp:taxon-name-part taxon-name-part-type="genus">Pterostichus</tp:taxon-name-part></tp:taxon-name> (<tp:taxon-name><tp:taxon-name-part taxon-name-part-type="subgenus">Circinatus</tp:taxon-name-part></tp:taxon-name>)</italic> spp. <bold>102</bold> <italic><tp:taxon-name><tp:taxon-name-part taxon-name-part-type="genus">Pterostichus</tp:taxon-name-part> <tp:taxon-name-part taxon-name-part-type="species">liciniformis</tp:taxon-name-part></tp:taxon-name></italic> Csiki <bold>103</bold> <italic><tp:taxon-name><tp:taxon-name-part taxon-name-part-type="genus">Pterostichus</tp:taxon-name-part> <tp:taxon-name-part taxon-name-part-type="species">dimorphus</tp:taxon-name-part></tp:taxon-name></italic> sp. n. <bold>104</bold> <italic><tp:taxon-name><tp:taxon-name-part taxon-name-part-type="genus">Pterostichus</tp:taxon-name-part> <tp:taxon-name-part taxon-name-part-type="species">wangjiani</tp:taxon-name-part></tp:taxon-name></italic> sp. n. <bold>105</bold> <italic><tp:taxon-name><tp:taxon-name-part taxon-name-part-type="genus">Pterostichus</tp:taxon-name-part> <tp:taxon-name-part taxon-name-part-type="species">tumulus</tp:taxon-name-part></tp:taxon-name></italic> sp. n. <bold>106</bold> <italic><tp:taxon-name><tp:taxon-name-part taxon-name-part-type="genus">Pterostichus</tp:taxon-name-part> <tp:taxon-name-part taxon-name-part-type="species">subtilissimus</tp:taxon-name-part></tp:taxon-name></italic> Sciaky <bold>107</bold> <italic><tp:taxon-name><tp:taxon-name-part taxon-name-part-type="genus">Pterostichus</tp:taxon-name-part> <tp:taxon-name-part taxon-name-part-type="species">dentifer</tp:taxon-name-part></tp:taxon-name></italic> Allegro &amp; Sciaky <bold>108</bold> <italic><tp:taxon-name><tp:taxon-name-part taxon-name-part-type="genus">Pterostichus</tp:taxon-name-part> <tp:taxon-name-part taxon-name-part-type="species">yuxiaodongi</tp:taxon-name-part></tp:taxon-name></italic> sp. n. <bold>109</bold> <italic><tp:taxon-name><tp:taxon-name-part taxon-name-part-type="genus">Pterostichus</tp:taxon-name-part> <tp:taxon-name-part taxon-name-part-type="species">beneshi</tp:taxon-name-part></tp:taxon-name></italic> Sciaky <bold>110</bold> <italic><tp:taxon-name><tp:taxon-name-part taxon-name-part-type="genus">Pterostichus</tp:taxon-name-part> <tp:taxon-name-part taxon-name-part-type="species">zoiai</tp:taxon-name-part></tp:taxon-name></italic> Sciaky <bold>111</bold> <italic><tp:taxon-name><tp:taxon-name-part taxon-name-part-type="genus">Pterostichus</tp:taxon-name-part> <tp:taxon-name-part taxon-name-part-type="species">pohnerti</tp:taxon-name-part></tp:taxon-name></italic> Jedlička <bold>112</bold> <italic><tp:taxon-name><tp:taxon-name-part taxon-name-part-type="genus">Pterostichus</tp:taxon-name-part> <tp:taxon-name-part taxon-name-part-type="species">xilingensis</tp:taxon-name-part></tp:taxon-name></italic> Allegro &amp; Sciaky <bold>113</bold> <tp:taxon-name><tp:taxon-name-part taxon-name-part-type="genus">Pterostichus</tp:taxon-name-part> (<tp:taxon-name-part taxon-name-part-type="subgenus">Morphohaptoderus</tp:taxon-name-part>) <tp:taxon-name-part taxon-name-part-type="species">wenxianensis</tp:taxon-name-part></tp:taxon-name> Allegro &amp; Sciaky, holotype. Scale bar: 0.5 mm.</p></caption><graphic xmlns:xlink="http://www.w3.org/1999/xlink" xlink:href="zookeys-536-001-g018.jpg" position="float" orientation="portrait" xlink:type="simple" id="oo_65151.jpg"/></fig><fig id="F21" position="float" orientation="portrait"><label>Maps 1–3.</label><graphic xmlns:xlink="http://www.w3.org/1999/xlink" xlink:href="zookeys-536-001-g021.jpg" position="float" orientation="portrait" xlink:type="simple" id="oo_65133.jpg"/></fig></tp:treatment-sec><ref-list><ref id="B14"><mixed-citation xmlns:xlink="http://www.w3.org/1999/xlink" xlink:type="simple"><person-group><name name-style="western"><surname>Sciaky</surname><given-names>R</given-names></name></person-group> (<year>1996</year>) <article-title><tp:taxon-name><tp:taxon-name-part taxon-name-part-type="subgenus">Circinatus</tp:taxon-name-part></tp:taxon-name> new subgenus and three new species of <tp:taxon-name><tp:taxon-name-part taxon-name-part-type="genus">Pterostichus</tp:taxon-name-part></tp:taxon-name> from China (<tp:taxon-name><tp:taxon-name-part taxon-name-part-type="order">Coleoptera</tp:taxon-name-part></tp:taxon-name> <tp:taxon-name><tp:taxon-name-part taxon-name-part-type="family">Carabidae</tp:taxon-name-part></tp:taxon-name>). Natura Bresciana.</article-title> <source>Annuario del Museo Civico di Storia Naturale di Brescia</source> <volume>30</volume> [<issue>1994</issue>]: <fpage>217</fpage>–<lpage>231</lpage>. </mixed-citation></ref><ref id="B2"><mixed-citation xmlns:xlink="http://www.w3.org/1999/xlink" xlink:type="simple"><person-group><name name-style="western"><surname>Bousquet</surname><given-names>Y</given-names></name></person-group> (<year>2003</year>) <article-title><tp:taxon-name><tp:taxon-name-part taxon-name-part-type="family">Carabidae</tp:taxon-name-part></tp:taxon-name>: tribe <tp:taxon-name><tp:taxon-name-part taxon-name-part-type="tribe">Pterostichini</tp:taxon-name-part></tp:taxon-name> Bonelli, 1810.</article-title> In: <person-group><name name-style="western"><surname>Löbl</surname><given-names>I</given-names></name><name name-style="western"><surname>Smetana</surname><given-names>A</given-names></name></person-group> (<role>Eds</role>) <source>Catalogue of Palaearctic <tp:taxon-name><tp:taxon-name-part taxon-name-part-type="order">Coleoptera</tp:taxon-name-part></tp:taxon-name>, Volume 1, <tp:taxon-name><tp:taxon-name-part taxon-name-part-type="suborder">Archostemata</tp:taxon-name-part></tp:taxon-name>- <tp:taxon-name><tp:taxon-name-part taxon-name-part-type="suborder">Myxophaga</tp:taxon-name-part></tp:taxon-name>- <tp:taxon-name><tp:taxon-name-part taxon-name-part-type="suborder">Adephaga</tp:taxon-name-part></tp:taxon-name></source>. <publisher-name>Apollo Books</publisher-name>, <publisher-loc>Denmark</publisher-loc>, <fpage>469</fpage>–<lpage>521</lpage>. </mixed-citation></ref><ref id="B10"><mixed-citation xmlns:xlink="http://www.w3.org/1999/xlink" xlink:type="simple"><person-group><name name-style="western"><surname>Lorenz</surname><given-names>W</given-names></name></person-group> (<year>2005</year>) <source>Systematic list of extant ground beetles of the world (<tp:taxon-name><tp:taxon-name-part taxon-name-part-type="class">Insecta</tp:taxon-name-part></tp:taxon-name><tp:taxon-name><tp:taxon-name-part taxon-name-part-type="order">Coleoptera</tp:taxon-name-part></tp:taxon-name><tp:taxon-name><tp:taxon-name-part taxon-name-part-type="above-genus">Geadephaga</tp:taxon-name-part></tp:taxon-name>: <tp:taxon-name><tp:taxon-name-part taxon-name-part-type="family">Trachypachidae</tp:taxon-name-part></tp:taxon-name> and <tp:taxon-name><tp:taxon-name-part taxon-name-part-type="family">Carabidae</tp:taxon-name-part></tp:taxon-name> incl. <tp:taxon-name><tp:taxon-name-part taxon-name-part-type="subfamily">Paussinae</tp:taxon-name-part></tp:taxon-name>, <tp:taxon-name><tp:taxon-name-part taxon-name-part-type="subfamily">Cicindelinae</tp:taxon-name-part></tp:taxon-name>, <tp:taxon-name><tp:taxon-name-part taxon-name-part-type="subfamily">Rhysodinae</tp:taxon-name-part></tp:taxon-name>)</source>, <edition>second edition</edition>. <publisher-name>Wolfgang Lorenz</publisher-name>, <publisher-loc>Tutzing, Germany</publisher-loc>, <size units="page">530 pp</size>. </mixed-citation></ref><ref id="B1"><mixed-citation xmlns:xlink="http://www.w3.org/1999/xlink" xlink:type="simple"><person-group><name name-style="western"><surname>Allegro</surname><given-names>G</given-names></name><name name-style="western"><surname>Sciaky</surname><given-names>R</given-names></name></person-group> (<year>2010</year>) <article-title>Review of the Chinese subgenus <italic><tp:taxon-name><tp:taxon-name-part taxon-name-part-type="subgenus">Circinatus</tp:taxon-name-part></tp:taxon-name></italic> of <italic><tp:taxon-name><tp:taxon-name-part taxon-name-part-type="genus">Pterostichus</tp:taxon-name-part></tp:taxon-name></italic>, with description of six new species (<tp:taxon-name><tp:taxon-name-part taxon-name-part-type="order">Coleoptera</tp:taxon-name-part></tp:taxon-name>, <tp:taxon-name><tp:taxon-name-part taxon-name-part-type="family">Carabidae</tp:taxon-name-part></tp:taxon-name>).</article-title> <source>Bollettino del Museo Civico di Storia Naturale di Verona</source> <volume>34</volume>, <series>Botanica Zoologia</series>: <fpage>3</fpage>–<lpage>18</lpage>. </mixed-citation></ref></ref-list></tp:taxon-treatment>
